# Supplementary material for: Crystal structure of a CuII complex with a bridging ligand: poly[[penta­kis­[μ2-1,1′-(butane-1,4-di­yl)bis­(1H-imidazole)-κ2 N 3:N 3′]dicopper(II)] tetranitrate tetra­hydrate]
Source: Acta Crystallogr Sect E Struct Rep Online. 2014 Nov 15;70(Pt 12):503–6. doi: 10.1107/S1600536814024477 (PMC4257462; doi:10.1107/S1600536814024477)
Supplement: Supplementary file 1 [file e-70-00503-sup1.cif]

##############################################################################
#                                                                            #
# This CIF contains the data in a paper accepted for publication in          #
# Acta Crystallographica Section E. It conforms to the requirements of       #
# Notes for Authors for Acta Crystallographica Section E, and has been       #
# peer reviewed under the auspices of the IUCr Commission on Journals.       #
#                                                                            #
# Full details of the Crystallographic Information File format               #
# are given in the paper "The Crystallographic Information File (CIF):       #
# a New Standard Archive File for Crystallography" by S. R. Hall, F. H.      #
# Allen and I. D. Brown [Acta Cryst. (1991), A47, 655-685].                  #
#                                                                            #
# The current version of the core CIF dictionary is obtainable from          #
# ftp://ftp.iucr.org/pub/cif_core.dic.                                       #
#                                                                            #
# Software is freely available for graphical display of the structure(s)     #
# in this CIF. For information consult the CIF software page                 #
# http://www.iucr.org/resources/cif/software.                                #
#                                                                            #
# This file may be used for bona fide research purposes within the           #
# scientific community so long as proper attribution is given to the journal # 
# article from which it was obtained.                                        #
#                                                                            #
##############################################################################
data_I
_database_code_depnum_ccdc_archive 'CCDC 1033141'
_audit_creation_method     SHELXL-97
_chemical_name_systematic
;\
Poly[[pentakis[\m~2~-1,1'-(butane-1,4-diyl)bis(1<i>H</i>-imidazole)-\
\k^2^<i>N</i>^3^:<i>N</i>^3'^]dicopper(II)] tetranitrate tetrahydrate]
;
_chemical_name_common     ?
_chemical_formula_moiety     'C50 H70 Cu2 N20 2+, 4(N O3 -), 4(H2 O)'
_chemical_formula_sum     'C50 H78 Cu2 N24 O16'
_chemical_formula_iupac     '[Cu2 (C10 H14 N4)5] (N O3)4, 4H2 O'
_chemical_formula_weight     1398.44
_chemical_melting_point     ?
_symmetry_cell_setting     orthorhombic
_symmetry_space_group_name_H-M     'P b c a'
_symmetry_space_group_name_Hall     '-P 2ac 2ab'
loop_
    _symmetry_equiv_pos_as_xyz
    'x, y, z'
    '-x+1/2, -y, z+1/2'
    'x+1/2, -y+1/2, -z'
    '-x, y+1/2, -z+1/2'
    '-x, -y, -z'
    'x-1/2, y, -z-1/2'
    '-x-1/2, y-1/2, z'
    'x, -y-1/2, z-1/2'
_cell_length_a     20.034(4)
_cell_length_b     13.057(3)
_cell_length_c     24.979(5)
_cell_angle_alpha     90.00
_cell_angle_beta     90.00
_cell_angle_gamma     90.00
_cell_volume     6534(2)
_cell_formula_units_Z     4
_cell_measurement_reflns_used     ?
_cell_measurement_theta_min     3.0
_cell_measurement_theta_max     25
_cell_measurement_temperature     293(2)
_exptl_crystal_description     block
_exptl_crystal_colour     blue
_exptl_crystal_size_max     0.21
_exptl_crystal_size_mid     0.17
_exptl_crystal_size_min     0.14
_exptl_crystal_density_diffrn     1.422
_exptl_crystal_density_meas     ?
_exptl_crystal_density_method     'not measured'
_exptl_crystal_F_000     2928
_exptl_absorpt_coefficient_mu     0.733
_exptl_absorpt_correction_type     multi-scan
_exptl_absorpt_process_details
;
(CrysAlis PRO; Agilent, 2012)
;
_exptl_absorpt_correction_T_min     0.859
_exptl_absorpt_correction_T_max     0.911
_exptl_special_details     ?
_diffrn_ambient_temperature     293(2)
_diffrn_radiation_type     MoK\a
_diffrn_radiation_wavelength     0.71073
_diffrn_radiation_source     'fine-focus sealed tube'
_diffrn_radiation_monochromator     graphite
_diffrn_measurement_device_type     'Oxford Diffraction Gemini R Ultra'
_diffrn_measurement_method     '\w scan'
_diffrn_detector_area_resol_mean     10.0
_diffrn_reflns_number     48000
_diffrn_reflns_av_R_equivalents     0.1112
_diffrn_reflns_av_sigmaI/netI     0.0634
_diffrn_reflns_theta_min     3.04
_diffrn_reflns_theta_max     25.03
_diffrn_reflns_theta_full     25.00
_diffrn_measured_fraction_theta_max     0.999
_diffrn_measured_fraction_theta_full     0.999
_diffrn_reflns_limit_h_min     -23
_diffrn_reflns_limit_h_max     23
_diffrn_reflns_limit_k_min     -15
_diffrn_reflns_limit_k_max     15
_diffrn_reflns_limit_l_min     -29
_diffrn_reflns_limit_l_max     29
_diffrn_standards_number     ?
_diffrn_standards_interval_count     ?
_diffrn_standards_interval_time     ?
_diffrn_standards_decay_%     ?
_refine_special_details
;
Refinement of <i>F</i>^2^ against ALL reflections. The weighted
<i>R</i>-factor <i>wR</i> and goodness of fit <i>S</i> are based on
<i>F</i>^2^, conventional <i>R</i>-factors <i>R</i> are based on <i>F</i>,
with <i>F</i> set to zero for negative <i>F</i>^2^. The threshold expression
of <i>F</i>^2^ > 2\s(<i>F</i>^2^) is used only for calculating
<i>R</i>-factors(gt) <i>etc</i>. and is not relevant to the choice of
reflections for refinement. <i>R</i>-factors based on <i>F</i>^2^ are
statistically about twice as large as those based on <i>F</i>, and <i>R</i>-
factors based on ALL data will be even larger.
;
_reflns_number_total     5763
_reflns_number_gt     3398
_reflns_threshold_expression     I>2\s(I)
_refine_ls_structure_factor_coef     Fsqd
_refine_ls_matrix_type     full
_refine_ls_R_factor_all     0.1151
_refine_ls_R_factor_gt     0.0601
_refine_ls_wR_factor_gt     0.1446
_refine_ls_wR_factor_ref     0.1724
_refine_ls_goodness_of_fit_ref     1.027
_refine_ls_restrained_S_all     1.027
_refine_ls_number_reflns     5763
_refine_ls_number_parameters     391
_refine_ls_number_restraints     4
_refine_ls_hydrogen_treatment     mixed
_refine_ls_weighting_scheme     calc
_refine_ls_weighting_details
                 'calc w=1/[\s^2^(Fo^2^)+(0.0868P)^2^] where P=(Fo^2^+2Fc^2^)/3'
_atom_sites_solution_hydrogens     geom
_atom_sites_solution_primary     direct
_atom_sites_solution_secondary     difmap
_refine_ls_shift/su_max     0.001
_refine_ls_shift/su_mean     0.000
_refine_diff_density_max     0.343
_refine_diff_density_min     -0.386
_refine_ls_extinction_method     none
_refine_ls_extinction_coef     ?
loop_
    _atom_type_symbol
    _atom_type_description
    _atom_type_scat_dispersion_real
    _atom_type_scat_dispersion_imag
    _atom_type_scat_source
    'C' 'C' 0.0033 0.0016
                         'International Tables Vol C Tables 4.2.6.8 and 6.1.1.4'
    'H' 'H' 0.0000 0.0000
                         'International Tables Vol C Tables 4.2.6.8 and 6.1.1.4'
    'N' 'N' 0.0061 0.0033
                         'International Tables Vol C Tables 4.2.6.8 and 6.1.1.4'
    'O' 'O' 0.0106 0.0060
                         'International Tables Vol C Tables 4.2.6.8 and 6.1.1.4'
    'Cu' 'Cu' 0.3201 1.2651
                         'International Tables Vol C Tables 4.2.6.8 and 6.1.1.4'
_computing_data_collection
;
CrysAlis PRO (Agilent, 2012)
;
_computing_cell_refinement
;
CrysAlis PRO (Agilent, 2012)
;
_computing_data_reduction
;
CrysAlis PRO (Agilent, 2012)
;
_computing_structure_solution
;
SHELXS97 (Sheldrick, 2008)
;
_computing_structure_refinement
;
SHELXL97 (Sheldrick, 2008)
;
_computing_molecular_graphics
;
SHELXTL (Sheldrick, 2008)
;
_computing_publication_material
;
SHELXL97 (Sheldrick, 2008)
;
loop_
    _atom_site_type_symbol
    _atom_site_label
    _atom_site_fract_x
    _atom_site_fract_y
    _atom_site_fract_z
    _atom_site_U_iso_or_equiv
    _atom_site_adp_type
    _atom_site_calc_flag
    _atom_site_refinement_flags
    _atom_site_occupancy
    _atom_site_symmetry_multiplicity
    _atom_site_disorder_assembly
    _atom_site_disorder_group
    Cu Cu1 0.85764(3) 0.50167(4) 0.55687(2) 0.03364(19) Uani d . 1 1 . .
    C C1 0.9175(3) 0.1747(4) 0.1200(2) 0.0512(14) Uani d . 1 1 . .
    H H1 0.9487 0.1890 0.0934 0.061 Uiso calc R 1 1 . .
    C C2 0.9112(3) 0.2278(4) 0.1654(2) 0.0526(14) Uani d . 1 1 . .
    H H2 0.9368 0.2834 0.1763 0.063 Uiso calc R 1 1 . .
    C C3 0.8368(2) 0.1055(3) 0.16238(18) 0.0409(12) Uani d . 1 1 . .
    H H3 0.8012 0.0633 0.1717 0.049 Uiso calc R 1 1 . .
    C C4 0.8320(3) 0.2147(4) 0.2448(2) 0.0496(13) Uani d . 1 1 . .
    H H4A 0.7958 0.1689 0.2543 0.060 Uiso calc R 1 1 . .
    H H4B 0.8140 0.2835 0.2422 0.060 Uiso calc R 1 1 . .
    C C5 0.8852(3) 0.2117(4) 0.28812(19) 0.0447(12) Uani d . 1 1 . .
    H H5A 0.9216 0.2571 0.2785 0.054 Uiso calc R 1 1 . .
    H H5B 0.9029 0.1428 0.2911 0.054 Uiso calc R 1 1 . .
    C C6 0.8558(3) 0.2446(4) 0.34183(19) 0.0478(13) Uani d . 1 1 . .
    H H6A 0.8360 0.3120 0.3382 0.057 Uiso calc R 1 1 . .
    H H6B 0.8208 0.1971 0.3521 0.057 Uiso calc R 1 1 . .
    C C7 0.9083(3) 0.2472(4) 0.3846(2) 0.0516(14) Uani d . 1 1 . .
    H H7A 0.9273 0.1792 0.3884 0.062 Uiso calc R 1 1 . .
    H H7B 0.9437 0.2930 0.3735 0.062 Uiso calc R 1 1 . .
    C C8 0.8921(2) 0.3729(3) 0.45896(19) 0.0380(11) Uani d . 1 1 . .
    H H8 0.9178 0.4248 0.4439 0.046 Uiso calc R 1 1 . .
    C C9 0.8414(3) 0.2265(4) 0.4708(2) 0.0478(13) Uani d . 1 1 . .
    H H9 0.8256 0.1602 0.4659 0.057 Uiso calc R 1 1 . .
    C C10 0.8286(2) 0.2885(4) 0.5121(2) 0.0452(12) Uani d . 1 1 . .
    H H10 0.8021 0.2715 0.5414 0.054 Uiso calc R 1 1 . .
    C C11 0.9033(2) 0.6239(3) 0.65298(18) 0.0375(11) Uani d . 1 1 . .
    H H11 0.9263 0.5687 0.6677 0.045 Uiso calc R 1 1 . .
    C C12 0.8446(3) 0.7176(4) 0.6003(2) 0.0508(14) Uani d . 1 1 . .
    H H12 0.8189 0.7388 0.5713 0.061 Uiso calc R 1 1 . .
    C C13 0.8606(3) 0.7759(4) 0.6433(2) 0.0522(14) Uani d . 1 1 . .
    H H13 0.8487 0.8439 0.6490 0.063 Uiso calc R 1 1 . .
    C C14 0.9217(3) 0.7440(4) 0.7300(2) 0.0511(13) Uani d . 1 1 . .
    H H14A 0.9475 0.8067 0.7273 0.061 Uiso calc R 1 1 . .
    H H14B 0.9510 0.6907 0.7433 0.061 Uiso calc R 1 1 . .
    C C15 0.8656(3) 0.7597(4) 0.76881(19) 0.0476(13) Uani d . 1 1 . .
    H H15A 0.8372 0.6995 0.7691 0.057 Uiso calc R 1 1 . .
    H H15B 0.8388 0.8177 0.7576 0.057 Uiso calc R 1 1 . .
    C C16 0.8926(3) 0.7786(4) 0.82474(19) 0.0475(13) Uani d . 1 1 . .
    H H16A 0.9177 0.7192 0.8365 0.057 Uiso calc R 1 1 . .
    H H16B 0.9227 0.8368 0.8241 0.057 Uiso calc R 1 1 . .
    C C17 0.8365(3) 0.7994(4) 0.86372(19) 0.0472(13) Uani d . 1 1 . .
    H H25A 0.8095 0.8558 0.8506 0.057 Uiso calc R 1 1 . .
    H H25B 0.8081 0.7394 0.8663 0.057 Uiso calc R 1 1 . .
    C C18 0.8399(2) 0.8982(3) 0.95009(17) 0.0382(11) Uani d . 1 1 . .
    H H17 0.8033 0.9395 0.9425 0.046 Uiso calc R 1 1 . .
    C C19 0.9223(3) 0.8289(4) 0.99014(19) 0.0454(12) Uani d . 1 1 . .
    H H18 0.9542 0.8132 1.0160 0.054 Uiso calc R 1 1 . .
    C C20 0.9157(3) 0.7798(4) 0.9423(2) 0.0468(13) Uani d . 1 1 . .
    H H19 0.9417 0.7263 0.9294 0.056 Uiso calc R 1 1 . .
    C C21 0.7128(2) 0.5565(4) 0.6069(2) 0.0452(12) Uani d . 1 1 . .
    H H21 0.7321 0.5919 0.6353 0.054 Uiso calc R 1 1 . .
    C C22 0.6471(3) 0.5383(4) 0.6015(2) 0.0475(12) Uani d . 1 1 . .
    H H22 0.6133 0.5582 0.6249 0.057 Uiso calc R 1 1 . .
    C C23 0.7012(2) 0.4723(4) 0.5336(2) 0.0436(12) Uani d . 1 1 . .
    H H20 0.7100 0.4384 0.5016 0.052 Uiso calc R 1 1 . .
    C C24 0.5780(3) 0.4428(4) 0.5328(2) 0.0567(15) Uani d . 1 1 . .
    H H23A 0.5548 0.4057 0.5608 0.068 Uiso calc R 1 1 . .
    H H23B 0.5889 0.3943 0.5047 0.068 Uiso calc R 1 1 . .
    C C25 0.5322(2) 0.5232(4) 0.5104(2) 0.0510(14) Uani d . 1 1 . .
    H H24A 0.5546 0.5591 0.4816 0.061 Uiso calc R 1 1 . .
    H H24B 0.5218 0.5727 0.5382 0.061 Uiso calc R 1 1 . .
    N N1 0.87215(18) 0.0969(3) 0.11766(14) 0.0363(9) Uani d . 1 1 . .
    N N2 0.8596(2) 0.1840(3) 0.19254(15) 0.0426(10) Uani d . 1 1 . .
    N N3 0.8827(2) 0.2808(3) 0.43685(15) 0.0400(10) Uani d . 1 1 . .
    N N4 0.86013(19) 0.3808(3) 0.50499(14) 0.0386(9) Uani d . 1 1 . .
    N N5 0.87252(18) 0.6217(3) 0.60642(14) 0.0368(9) Uani d . 1 1 . .
    N N6 0.8974(2) 0.7152(3) 0.67632(16) 0.0430(10) Uani d . 1 1 . .
    N N7 0.86318(19) 0.8252(3) 0.91747(15) 0.0406(9) Uani d . 1 1 . .
    N N8 0.8757(2) 0.9042(3) 0.99470(15) 0.0402(9) Uani d . 1 1 . .
    N N9 0.74755(19) 0.5150(3) 0.56425(15) 0.0408(10) Uani d . 1 1 . .
    N N10 0.63959(19) 0.4843(3) 0.55460(17) 0.0460(10) Uani d . 1 1 . .
    N N11 0.9485(4) 0.4798(4) 0.2707(3) 0.0834(19) Uani d . 1 1 . .
    O O1 0.9319(4) 0.4666(4) 0.3186(3) 0.139(3) Uani d . 1 1 . .
    O O2 1.0051(3) 0.5040(5) 0.2616(3) 0.121(2) Uani d . 1 1 . .
    O O1W 0.7338(3) -0.0160(5) 0.2453(2) 0.1075(18) Uani d D 1 1 . .
    O O3 0.9069(3) 0.4732(5) 0.2355(3) 0.129(2) Uani d . 1 1 . .
    O O2W 0.4859(3) 0.5308(6) 0.6429(3) 0.130(2) Uani d D 1 1 . .
    H H1A 0.6939(16) 0.002(8) 0.248(4) 0.195 Uiso d D 1 1 . .
    H H2A 0.499(6) 0.534(10) 0.6748(17) 0.195 Uiso d D 1 1 . .
    H H1B 0.754(4) -0.021(8) 0.275(2) 0.195 Uiso d D 1 1 . .
    H H2B 0.436(6) 0.534(8) 0.629(4) 0.195 Uiso d . 1 1 . .
loop_
    _atom_site_aniso_label
    _atom_site_aniso_U_11
    _atom_site_aniso_U_22
    _atom_site_aniso_U_33
    _atom_site_aniso_U_12
    _atom_site_aniso_U_13
    _atom_site_aniso_U_23
    Cu1 0.0493(3) 0.0356(3) 0.0161(3) 0.0011(3) -0.0011(2) 0.0008(2)
    C1 0.059(3) 0.062(3) 0.032(3) -0.021(3) 0.006(2) 0.001(3)
    C2 0.073(4) 0.051(3) 0.034(3) -0.024(3) -0.001(3) -0.005(2)
    C3 0.052(3) 0.043(3) 0.028(3) -0.007(2) -0.001(2) -0.005(2)
    C4 0.060(3) 0.058(3) 0.031(3) 0.004(3) -0.004(2) -0.022(2)
    C5 0.056(3) 0.050(3) 0.028(3) 0.005(2) 0.000(2) -0.013(2)
    C6 0.062(3) 0.054(3) 0.028(3) 0.005(3) 0.004(2) -0.010(2)
    C7 0.063(3) 0.061(3) 0.030(3) 0.010(3) 0.003(2) -0.009(3)
    C8 0.042(3) 0.039(3) 0.033(3) -0.004(2) 0.004(2) 0.003(2)
    C9 0.067(4) 0.039(3) 0.037(3) -0.004(2) 0.004(3) 0.000(2)
    C10 0.058(3) 0.047(3) 0.031(3) -0.007(3) 0.008(2) -0.003(2)
    C11 0.049(3) 0.041(3) 0.023(3) 0.007(2) 0.002(2) -0.008(2)
    C12 0.082(4) 0.044(3) 0.026(3) 0.008(3) -0.005(3) 0.004(2)
    C13 0.086(4) 0.036(3) 0.034(3) 0.009(3) 0.003(3) -0.007(2)
    C14 0.062(3) 0.061(3) 0.030(3) -0.003(3) -0.002(2) -0.018(3)
    C15 0.063(3) 0.050(3) 0.029(3) 0.000(3) -0.002(2) -0.008(2)
    C16 0.060(3) 0.057(3) 0.025(3) -0.006(3) -0.001(2) -0.008(2)
    C17 0.060(3) 0.059(3) 0.023(3) 0.005(3) -0.005(2) -0.013(2)
    C18 0.055(3) 0.036(2) 0.024(3) 0.009(2) -0.001(2) -0.007(2)
    C19 0.056(3) 0.053(3) 0.027(3) 0.003(3) -0.001(2) 0.003(2)
    C20 0.054(3) 0.051(3) 0.035(3) 0.015(3) 0.007(2) -0.007(2)
    C21 0.047(3) 0.056(3) 0.033(3) 0.009(2) -0.003(2) -0.009(2)
    C22 0.052(3) 0.044(3) 0.046(3) 0.007(2) 0.005(3) -0.004(2)
    C23 0.044(3) 0.052(3) 0.035(3) 0.005(2) -0.005(2) -0.006(2)
    C24 0.051(3) 0.048(3) 0.071(4) 0.001(3) -0.018(3) 0.003(3)
    C25 0.047(3) 0.054(3) 0.052(3) -0.001(2) -0.003(3) 0.004(3)
    N1 0.051(2) 0.040(2) 0.018(2) -0.0064(18) -0.0005(17) -0.0011(16)
    N2 0.058(3) 0.046(2) 0.025(2) 0.001(2) -0.001(2) -0.0066(18)
    N3 0.051(2) 0.043(2) 0.026(2) 0.0048(19) -0.0063(19) -0.0080(18)
    N4 0.057(2) 0.038(2) 0.021(2) 0.0000(19) 0.0043(18) -0.0002(16)
    N5 0.052(2) 0.038(2) 0.020(2) 0.0028(18) 0.0003(17) 0.0011(16)
    N6 0.058(3) 0.046(2) 0.025(2) -0.007(2) 0.0028(19) -0.0071(19)
    N7 0.057(3) 0.042(2) 0.023(2) 0.007(2) 0.0022(19) -0.0060(18)
    N8 0.059(3) 0.039(2) 0.023(2) 0.0006(19) -0.0003(19) -0.0015(17)
    N9 0.050(2) 0.044(2) 0.028(2) 0.0029(18) -0.0026(18) -0.0014(18)
    N10 0.045(2) 0.042(2) 0.051(3) 0.0019(19) -0.006(2) 0.0033(19)
    N11 0.097(5) 0.040(3) 0.113(6) -0.006(3) -0.007(5) 0.009(3)
    O1 0.203(7) 0.086(4) 0.129(6) -0.018(4) 0.037(5) 0.018(4)
    O2 0.081(4) 0.153(5) 0.131(6) -0.001(4) -0.011(4) 0.041(4)
    O1W 0.117(5) 0.129(5) 0.076(4) -0.022(4) 0.011(3) 0.013(4)
    O3 0.101(5) 0.131(5) 0.154(6) -0.012(3) -0.042(4) -0.014(4)
    O2W 0.102(4) 0.177(6) 0.110(5) -0.019(4) 0.031(4) -0.007(5)
_geom_special_details
;
All s.u.'s (except the s.u. in the dihedral angle between two l.s. planes) are
estimated using the full covariance matrix. The cell s.u.'s are taken into
account individually in the estimation of s.u.'s in distances, angles and
torsion angles; correlations between s.u.'s in cell parameters are only used
when they are defined by crystal symmetry. An approximate (isotropic)
treatment of cell s.u.'s is used for estimating s.u.'s involving l.s. planes.
;
loop_
    _geom_bond_atom_site_label_1
    _geom_bond_atom_site_label_2
    _geom_bond_site_symmetry_2
    _geom_bond_distance
    _geom_bond_publ_flag
    Cu1 N1 8_566 2.012(4) y
    Cu1 N8 8_575 2.013(4) y
    Cu1 N5 . 2.019(4) y
    Cu1 N4 . 2.043(4) y
    Cu1 N9 . 2.220(4) y
    C1 C2 . 1.337(7) ?
    C1 N1 . 1.364(6) ?
    C1 H1 . 0.9300 ?
    C2 N2 . 1.360(6) ?
    C2 H2 . 0.9300 ?
    C3 N1 . 1.328(6) ?
    C3 N2 . 1.353(6) ?
    C3 H3 . 0.9300 ?
    C4 N2 . 1.472(6) ?
    C4 C5 . 1.519(7) ?
    C4 H4A . 0.9700 ?
    C4 H4B . 0.9700 ?
    C5 C6 . 1.527(6) ?
    C5 H5A . 0.9700 ?
    C5 H5B . 0.9700 ?
    C6 C7 . 1.500(7) ?
    C6 H6A . 0.9700 ?
    C6 H6B . 0.9700 ?
    C7 N3 . 1.469(6) ?
    C7 H7A . 0.9700 ?
    C7 H7B . 0.9700 ?
    C8 N4 . 1.320(5) ?
    C8 N3 . 1.337(6) ?
    C8 H8 . 0.9300 ?
    C9 C10 . 1.336(6) ?
    C9 N3 . 1.381(6) ?
    C9 H9 . 0.9300 ?
    C10 N4 . 1.373(6) ?
    C10 H10 . 0.9300 ?
    C11 N5 . 1.317(5) ?
    C11 N6 . 1.333(5) ?
    C11 H11 . 0.9300 ?
    C12 C13 . 1.354(7) ?
    C12 N5 . 1.380(6) ?
    C12 H12 . 0.9300 ?
    C13 N6 . 1.362(6) ?
    C13 H13 . 0.9300 ?
    C14 N6 . 1.475(6) ?
    C14 C15 . 1.499(7) ?
    C14 H14A . 0.9700 ?
    C14 H14B . 0.9700 ?
    C15 C16 . 1.519(6) ?
    C15 H15A . 0.9700 ?
    C15 H15B . 0.9700 ?
    C16 C17 . 1.512(7) ?
    C16 H16A . 0.9700 ?
    C16 H16B . 0.9700 ?
    C17 N7 . 1.484(6) ?
    C17 H25A . 0.9700 ?
    C17 H25B . 0.9700 ?
    C18 N8 . 1.327(6) ?
    C18 N7 . 1.338(5) ?
    C18 H17 . 0.9300 ?
    C19 N8 . 1.361(6) ?
    C19 C20 . 1.362(7) ?
    C19 H18 . 0.9300 ?
    C20 N7 . 1.358(6) ?
    C20 H19 . 0.9300 ?
    C21 C22 . 1.345(7) ?
    C21 N9 . 1.384(6) ?
    C21 H21 . 0.9300 ?
    C22 N10 . 1.375(6) ?
    C22 H22 . 0.9300 ?
    C23 N9 . 1.327(6) ?
    C23 N10 . 1.351(6) ?
    C23 H20 . 0.9300 ?
    C24 N10 . 1.453(6) ?
    C24 C25 . 1.503(7) ?
    C24 H23A . 0.9700 ?
    C24 H23B . 0.9700 ?
    C25 C25 5_666 1.518(9) ?
    C25 H24A . 0.9700 ?
    C25 H24B . 0.9700 ?
    N1 Cu1 8_565 2.012(4) ?
    N8 Cu1 8_576 2.013(4) ?
    N11 O2 . 1.200(8) ?
    N11 O3 . 1.213(8) ?
    N11 O1 . 1.254(8) ?
    O1W H1A . 0.839(10) ?
    O1W H1B . 0.839(10) ?
    O2W H2A . 0.842(10) ?
    O2W H2B . 1.06(11) ?
loop_
    _geom_angle_atom_site_label_1
    _geom_angle_atom_site_label_2
    _geom_angle_atom_site_label_3
    _geom_angle_site_symmetry_1
    _geom_angle_site_symmetry_3
    _geom_angle
    _geom_angle_publ_flag
    N1 Cu1 N8 8_566 8_575 161.25(15) y
    N1 Cu1 N5 8_566 . 90.72(15) y
    N8 Cu1 N5 8_575 . 88.42(15) y
    N1 Cu1 N4 8_566 . 88.91(15) y
    N8 Cu1 N4 8_575 . 88.74(15) y
    N5 Cu1 N4 . . 170.05(15) y
    N1 Cu1 N9 8_566 . 97.52(15) y
    N8 Cu1 N9 8_575 . 101.23(15) y
    N5 Cu1 N9 . . 92.02(14) y
    N4 Cu1 N9 . . 97.89(15) y
    C2 C1 N1 . . 111.0(4) ?
    C2 C1 H1 . . 124.5 ?
    N1 C1 H1 . . 124.5 ?
    C1 C2 N2 . . 106.1(4) ?
    C1 C2 H2 . . 126.9 ?
    N2 C2 H2 . . 126.9 ?
    N1 C3 N2 . . 110.6(4) ?
    N1 C3 H3 . . 124.7 ?
    N2 C3 H3 . . 124.7 ?
    N2 C4 C5 . . 111.2(4) ?
    N2 C4 H4A . . 109.4 ?
    C5 C4 H4A . . 109.4 ?
    N2 C4 H4B . . 109.4 ?
    C5 C4 H4B . . 109.4 ?
    H4A C4 H4B . . 108.0 ?
    C4 C5 C6 . . 110.4(4) ?
    C4 C5 H5A . . 109.6 ?
    C6 C5 H5A . . 109.6 ?
    C4 C5 H5B . . 109.6 ?
    C6 C5 H5B . . 109.6 ?
    H5A C5 H5B . . 108.1 ?
    C7 C6 C5 . . 111.2(4) ?
    C7 C6 H6A . . 109.4 ?
    C5 C6 H6A . . 109.4 ?
    C7 C6 H6B . . 109.4 ?
    C5 C6 H6B . . 109.4 ?
    H6A C6 H6B . . 108.0 ?
    N3 C7 C6 . . 113.3(4) ?
    N3 C7 H7A . . 108.9 ?
    C6 C7 H7A . . 108.9 ?
    N3 C7 H7B . . 108.9 ?
    C6 C7 H7B . . 108.9 ?
    H7A C7 H7B . . 107.7 ?
    N4 C8 N3 . . 111.2(4) ?
    N4 C8 H8 . . 124.4 ?
    N3 C8 H8 . . 124.4 ?
    C10 C9 N3 . . 106.2(4) ?
    C10 C9 H9 . . 126.9 ?
    N3 C9 H9 . . 126.9 ?
    C9 C10 N4 . . 110.0(4) ?
    C9 C10 H10 . . 125.0 ?
    N4 C10 H10 . . 125.0 ?
    N5 C11 N6 . . 111.3(4) ?
    N5 C11 H11 . . 124.3 ?
    N6 C11 H11 . . 124.3 ?
    C13 C12 N5 . . 109.1(4) ?
    C13 C12 H12 . . 125.5 ?
    N5 C12 H12 . . 125.5 ?
    C12 C13 N6 . . 106.3(4) ?
    C12 C13 H13 . . 126.8 ?
    N6 C13 H13 . . 126.8 ?
    N6 C14 C15 . . 112.0(4) ?
    N6 C14 H14A . . 109.2 ?
    C15 C14 H14A . . 109.2 ?
    N6 C14 H14B . . 109.2 ?
    C15 C14 H14B . . 109.2 ?
    H14A C14 H14B . . 107.9 ?
    C14 C15 C16 . . 110.5(4) ?
    C14 C15 H15A . . 109.6 ?
    C16 C15 H15A . . 109.6 ?
    C14 C15 H15B . . 109.6 ?
    C16 C15 H15B . . 109.6 ?
    H15A C15 H15B . . 108.1 ?
    C17 C16 C15 . . 110.9(4) ?
    C17 C16 H16A . . 109.5 ?
    C15 C16 H16A . . 109.5 ?
    C17 C16 H16B . . 109.5 ?
    C15 C16 H16B . . 109.5 ?
    H16A C16 H16B . . 108.1 ?
    N7 C17 C16 . . 110.8(4) ?
    N7 C17 H25A . . 109.5 ?
    C16 C17 H25A . . 109.5 ?
    N7 C17 H25B . . 109.5 ?
    C16 C17 H25B . . 109.5 ?
    H25A C17 H25B . . 108.1 ?
    N8 C18 N7 . . 111.4(4) ?
    N8 C18 H17 . . 124.3 ?
    N7 C18 H17 . . 124.3 ?
    N8 C19 C20 . . 110.2(4) ?
    N8 C19 H18 . . 124.9 ?
    C20 C19 H18 . . 124.9 ?
    N7 C20 C19 . . 105.7(4) ?
    N7 C20 H19 . . 127.1 ?
    C19 C20 H19 . . 127.1 ?
    C22 C21 N9 . . 110.2(4) ?
    C22 C21 H21 . . 124.9 ?
    N9 C21 H21 . . 124.9 ?
    C21 C22 N10 . . 106.5(4) ?
    C21 C22 H22 . . 126.8 ?
    N10 C22 H22 . . 126.8 ?
    N9 C23 N10 . . 111.5(4) ?
    N9 C23 H20 . . 124.3 ?
    N10 C23 H20 . . 124.3 ?
    N10 C24 C25 . . 113.4(4) ?
    N10 C24 H23A . . 108.9 ?
    C25 C24 H23A . . 108.9 ?
    N10 C24 H23B . . 108.9 ?
    C25 C24 H23B . . 108.9 ?
    H23A C24 H23B . . 107.7 ?
    C24 C25 C25 . 5_666 111.6(5) ?
    C24 C25 H24A . . 109.3 ?
    C25 C25 H24A 5_666 . 109.3 ?
    C24 C25 H24B . . 109.3 ?
    C25 C25 H24B 5_666 . 109.3 ?
    H24A C25 H24B . . 108.0 ?
    C3 N1 C1 . . 104.9(4) ?
    C3 N1 Cu1 . 8_565 127.7(3) ?
    C1 N1 Cu1 . 8_565 127.2(3) ?
    C3 N2 C2 . . 107.3(4) ?
    C3 N2 C4 . . 124.9(4) ?
    C2 N2 C4 . . 127.7(4) ?
    C8 N3 C9 . . 107.0(4) ?
    C8 N3 C7 . . 126.0(4) ?
    C9 N3 C7 . . 126.9(4) ?
    C8 N4 C10 . . 105.5(4) ?
    C8 N4 Cu1 . . 128.7(3) ?
    C10 N4 Cu1 . . 125.8(3) ?
    C11 N5 C12 . . 105.6(4) ?
    C11 N5 Cu1 . . 128.9(3) ?
    C12 N5 Cu1 . . 125.2(3) ?
    C11 N6 C13 . . 107.7(4) ?
    C11 N6 C14 . . 126.6(4) ?
    C13 N6 C14 . . 125.6(4) ?
    C18 N7 C20 . . 107.6(4) ?
    C18 N7 C17 . . 125.9(4) ?
    C20 N7 C17 . . 126.5(4) ?
    C18 N8 C19 . . 104.9(4) ?
    C18 N8 Cu1 . 8_576 125.9(3) ?
    C19 N8 Cu1 . 8_576 129.0(3) ?
    C23 N9 C21 . . 104.9(4) ?
    C23 N9 Cu1 . . 127.9(3) ?
    C21 N9 Cu1 . . 126.5(3) ?
    C23 N10 C22 . . 107.0(4) ?
    C23 N10 C24 . . 125.9(5) ?
    C22 N10 C24 . . 127.1(4) ?
    O2 N11 O3 . . 122.1(9) ?
    O2 N11 O1 . . 117.9(8) ?
    O3 N11 O1 . . 120.0(9) ?
    H1A O1W H1B . . 113(2) ?
    H2A O2W H2B . . 127(10) ?
loop_
    _geom_torsion_atom_site_label_1
    _geom_torsion_atom_site_label_2
    _geom_torsion_atom_site_label_3
    _geom_torsion_atom_site_label_4
    _geom_torsion_site_symmetry_1
    _geom_torsion_site_symmetry_2
    _geom_torsion_site_symmetry_3
    _geom_torsion_site_symmetry_4
    _geom_torsion
    _geom_torsion_publ_flag
    N1 C1 C2 N2 . . . . -1.1(6) ?
    N2 C4 C5 C6 . . . . 179.5(4) ?
    C4 C5 C6 C7 . . . . -177.2(4) ?
    C5 C6 C7 N3 . . . . 178.6(4) ?
    N3 C9 C10 N4 . . . . 0.6(6) ?
    N5 C12 C13 N6 . . . . -1.1(6) ?
    N6 C14 C15 C16 . . . . 174.3(4) ?
    C14 C15 C16 C17 . . . . 177.3(4) ?
    C15 C16 C17 N7 . . . . -176.0(4) ?
    N8 C19 C20 N7 . . . . -0.9(6) ?
    N9 C21 C22 N10 . . . . 0.0(6) ?
    N10 C24 C25 C25 . . . 5_666 -178.5(6) ?
    N2 C3 N1 C1 . . . . -1.4(5) ?
    N2 C3 N1 Cu1 . . . 8_565 -176.9(3) ?
    C2 C1 N1 C3 . . . . 1.5(6) ?
    C2 C1 N1 Cu1 . . . 8_565 177.1(4) ?
    N1 C3 N2 C2 . . . . 0.7(5) ?
    N1 C3 N2 C4 . . . . -179.7(4) ?
    C1 C2 N2 C3 . . . . 0.2(6) ?
    C1 C2 N2 C4 . . . . -179.3(5) ?
    C5 C4 N2 C3 . . . . 122.3(5) ?
    C5 C4 N2 C2 . . . . -58.3(7) ?
    N4 C8 N3 C9 . . . . 0.7(5) ?
    N4 C8 N3 C7 . . . . 177.0(4) ?
    C10 C9 N3 C8 . . . . -0.8(5) ?
    C10 C9 N3 C7 . . . . -177.1(4) ?
    C6 C7 N3 C8 . . . . -104.1(6) ?
    C6 C7 N3 C9 . . . . 71.6(6) ?
    N3 C8 N4 C10 . . . . -0.3(5) ?
    N3 C8 N4 Cu1 . . . . 178.7(3) ?
    C9 C10 N4 C8 . . . . -0.2(6) ?
    C9 C10 N4 Cu1 . . . . -179.3(3) ?
    N1 Cu1 N4 C8 8_566 . . . -134.7(4) ?
    N8 Cu1 N4 C8 8_575 . . . 26.7(4) ?
    N5 Cu1 N4 C8 . . . . -46.8(11) ?
    N9 Cu1 N4 C8 . . . . 127.8(4) ?
    N1 Cu1 N4 C10 8_566 . . . 44.1(4) ?
    N8 Cu1 N4 C10 8_575 . . . -154.5(4) ?
    N5 Cu1 N4 C10 . . . . 132.1(8) ?
    N9 Cu1 N4 C10 . . . . -53.3(4) ?
    N6 C11 N5 C12 . . . . -0.8(5) ?
    N6 C11 N5 Cu1 . . . . -173.9(3) ?
    C13 C12 N5 C11 . . . . 1.2(6) ?
    C13 C12 N5 Cu1 . . . . 174.6(3) ?
    N1 Cu1 N5 C11 8_566 . . . 20.7(4) ?
    N8 Cu1 N5 C11 8_575 . . . -140.6(4) ?
    N4 Cu1 N5 C11 . . . . -67.1(10) ?
    N9 Cu1 N5 C11 . . . . 118.3(4) ?
    N1 Cu1 N5 C12 8_566 . . . -151.1(4) ?
    N8 Cu1 N5 C12 8_575 . . . 47.6(4) ?
    N4 Cu1 N5 C12 . . . . 121.1(8) ?
    N9 Cu1 N5 C12 . . . . -53.6(4) ?
    N5 C11 N6 C13 . . . . 0.1(6) ?
    N5 C11 N6 C14 . . . . 176.0(4) ?
    C12 C13 N6 C11 . . . . 0.6(6) ?
    C12 C13 N6 C14 . . . . -175.3(4) ?
    C15 C14 N6 C11 . . . . -109.5(6) ?
    C15 C14 N6 C13 . . . . 65.6(6) ?
    N8 C18 N7 C20 . . . . 1.3(5) ?
    N8 C18 N7 C17 . . . . -178.3(4) ?
    C19 C20 N7 C18 . . . . -0.2(5) ?
    C19 C20 N7 C17 . . . . 179.4(4) ?
    C16 C17 N7 C18 . . . . 138.9(5) ?
    C16 C17 N7 C20 . . . . -40.6(7) ?
    N7 C18 N8 C19 . . . . -1.8(5) ?
    N7 C18 N8 Cu1 . . . 8_576 -177.4(3) ?
    C20 C19 N8 C18 . . . . 1.7(5) ?
    C20 C19 N8 Cu1 . . . 8_576 177.1(3) ?
    N10 C23 N9 C21 . . . . -0.2(5) ?
    N10 C23 N9 Cu1 . . . . 170.6(3) ?
    C22 C21 N9 C23 . . . . 0.2(6) ?
    C22 C21 N9 Cu1 . . . . -170.9(3) ?
    N1 Cu1 N9 C23 8_566 . . . -103.9(4) ?
    N8 Cu1 N9 C23 8_575 . . . 76.3(4) ?
    N5 Cu1 N9 C23 . . . . 165.1(4) ?
    N4 Cu1 N9 C23 . . . . -14.0(4) ?
    N1 Cu1 N9 C21 8_566 . . . 65.1(4) ?
    N8 Cu1 N9 C21 8_575 . . . -114.7(4) ?
    N5 Cu1 N9 C21 . . . . -25.9(4) ?
    N4 Cu1 N9 C21 . . . . 155.0(4) ?
    N9 C23 N10 C22 . . . . 0.2(6) ?
    N9 C23 N10 C24 . . . . -176.7(4) ?
    C21 C22 N10 C23 . . . . -0.1(5) ?
    C21 C22 N10 C24 . . . . 176.8(4) ?
    C25 C24 N10 C23 . . . . -110.7(6) ?
    C25 C24 N10 C22 . . . . 73.0(7) ?
loop_
    _platon_squeeze_void_nr
    _platon_squeeze_void_average_x
    _platon_squeeze_void_average_y
    _platon_squeeze_void_average_z
    _platon_squeeze_void_volume
    _platon_squeeze_void_count_electrons
    _platon_squeeze_void_content
    1 0.186 0.032 0.624 51 26 ' '
    2 0.314 -0.032 0.124 51 26 ' '
    3 0.686 0.032 0.875 51 26 ' '
    4 0.814 -0.032 0.376 51 26 ' '
    5 0.186 0.468 0.124 51 26 ' '
    6 0.686 0.468 0.376 51 26 ' '
    7 0.314 0.532 0.624 51 26 ' '
    8 0.814 0.532 0.876 51 26 ' '
_platon_squeeze_details
;
;
data_New_Global_Publ_Block
_journal_date_recd_electronic     2014-10-11
_journal_date_accepted     2014-11-07
_journal_name_full     'Acta Crystallographica, Section E'
_journal_year     2014
_journal_volume     70
_journal_issue     12
_journal_page_first     503
_journal_page_last     506
_journal_paper_category     GM
_journal_paper_doi     10.1107/S1600536814024477
_journal_coeditor_code     FK2083
_publ_contact_author_name     'Fayuan Wu'
_publ_contact_author_address
;
Heilongjiang Agricultural Vocational and Technical College
JiaMuSi 154007 Heilongjian
People's Republic of China
;
_publ_contact_author_email     njndwfy@126.com
_publ_contact_author_fax     +86-0454-8322241
_publ_contact_author_phone     +86-0454-8322241
_publ_section_title
;\
Crystal structure of a Cu^II^ complex with a bridging ligand:
poly[[pentakis[\m~2~-1,1'-(butane-1,4-diyl)bis(1<i>H</i>-imidazole)-\
\k^2^<i>N</i>^3^:<i>N</i>^3'^]dicopper(II)] tetranitrate tetrahydrate]
;
loop_
    _publ_author_name
    _publ_author_footnote
    _publ_author_address
    'Wu, Fayuan' .
;
Heilongjiang Agricultural Vocational and Technical College
JiaMuSi 154007 Heilongjiang,
People's Republic of China
;
    'Shang, Mengxiang' .
;
Heilongjiang Agricultural Vocational and Technical College
JiaMuSi 154007 Heilongjiang,
People's Republic of China
;
    'Li, Shihua' .
;
Heilongjiang Agricultural Vocational and Technical College
JiaMuSi 154007 Heilongjiang,
People's Republic of China
;
    'Zhao, Yu' .
;
Heilongjiang Agricultural Vocational and Technical College
JiaMuSi 154007 Heilongjiang,
People's Republic of China
;
_publ_section_synopsis
;
A novel two-dimensional\\rightarrow three-dimensional Cu^II^ coordination
polymer based on the 1,1'-(butane-1,4-diyl)bis(1<i>H</i>-imidazole)
ligand, containing one crystallographically unique Cu^II^ centre has been
synthesized under hydrothermal conditions.
;
