# Supplementary material for: Crystal structure of a CuII complex with a bridging ligand: poly[[penta­kis­[μ2-1,1′-(butane-1,4-di­yl)bis­(1H-imidazole)-κ2 N 3:N 3′]dicopper(II)] tetranitrate tetra­hydrate]
Source: Acta Crystallogr Sect E Struct Rep Online. 2014 Nov 15;70(Pt 12):503–6. doi: 10.1107/S1600536814024477 (PMC4257462; doi:10.1107/S1600536814024477)
Supplement: Supplementary file 2 [file e-70-00503-Isup2.hkl]

#
# h,k,l, Fc-squared, Fo-squared, sigma(Fo-squared) and status flag
#
data_I
_shelx_title ' PBCA in Pbca'
_shelx_refln_list_code          4
_shelx_F_calc_maximum      945.78
_exptl_crystal_F_000      2928.00
_reflns_d_resolution_high  0.8400
 
loop_
 _symmetry_equiv_pos_as_xyz
 'x, y, z'
 '-x+1/2, -y, z+1/2'
 'x+1/2, -y+1/2, -z'
 '-x, y+1/2, -z+1/2'
 '-x, -y, -z'
 'x-1/2, y, -z-1/2'
 '-x-1/2, y-1/2, z'
 'x, -y-1/2, z-1/2'
 
_cell_length_a    20.0337
_cell_length_b    13.0568
_cell_length_c    24.9791
_cell_angle_alpha  90.000
_cell_angle_beta   90.000
_cell_angle_gamma  90.000
 
_shelx_F_squared_multiplier     1.000
 
loop_
 _refln_index_h
 _refln_index_k
 _refln_index_l
 _refln_F_squared_calc
 _refln_F_squared_meas
 _refln_F_squared_sigma
 _refln_observed_status
   4   0   0   894500.88   867605.69  36621.18 o
   6   0   0    20204.85    18829.06    450.35 o
   8   0   0    60825.69    67399.41   1660.50 o
  10   0   0    30381.47       97.00    122.40 o
  12   0   0     2083.58     2192.28    114.23 o
  14   0   0    18725.92    21379.18    379.49 o
  16   0   0      580.65      366.70    158.23 o
  18   0   0     8636.07     9600.38    304.95 o
  20   0   0      913.03     1504.62    334.50 o
  22   0   0      515.59      492.57    165.66 o
   4   1   0     5791.21     5211.90    131.08 o
   6   1   0      129.58        0.87     91.58 o
   8   1   0      503.92      821.47     85.76 o
  10   1   0        9.20       41.38     95.42 o
  12   1   0      115.13      163.70    103.67 o
  14   1   0       47.64      171.91     97.23 o
  16   1   0      675.28      919.30    160.62 o
  18   1   0       29.81      140.29     91.55 o
  20   1   0      115.77       72.57    112.41 o
  22   1   0        3.57      -86.45     91.25 o
   0   2   0    76150.65    86329.98    896.94 o
   2   2   0    16095.34    16027.66    145.69 o
   4   2   0   129748.14   137025.97   1543.17 o
   6   2   0    22075.02    19202.29    254.13 o
   8   2   0    15479.52    14326.54    224.73 o
  10   2   0    17033.15    18632.28    340.19 o
  12   2   0     4627.27     3988.24    197.34 o
  14   2   0     9436.14     8450.81    228.72 o
  16   2   0      802.65     1218.45    115.93 o
  18   2   0     5293.19     5089.43    168.93 o
  20   2   0     1499.63     1729.55    124.72 o
  22   2   0      315.43      189.41    109.05 o
   2   3   0     1008.04     1173.56     63.98 o
   4   3   0     8650.96     8638.40    133.74 o
   6   3   0      184.19      117.01     71.18 o
   8   3   0      207.48      238.28     84.52 o
  10   3   0      940.70      983.01     75.84 o
  12   3   0     1456.45     1478.79    171.50 o
  14   3   0        9.26      -85.08    117.70 o
  16   3   0       11.87       69.77     92.35 o
  18   3   0      196.94      111.66     83.21 o
  20   3   0        1.63     -105.84    105.84 o
  22   3   0        5.47       11.18     81.94 o
   0   4   0   569268.56   598853.06  11287.82 o
   2   4   0     3130.75     3665.48     73.17 o
   4   4   0    14902.41    12561.99    158.92 o
   6   4   0    10541.01     9310.04    158.53 o
   8   4   0     3833.36     3538.01    111.02 o
  10   4   0    11137.08    10944.43    182.69 o
  12   4   0     1594.94     1811.92    278.94 o
  14   4   0     5918.54     6140.85    255.63 o
  16   4   0      464.21      303.51    108.02 o
  18   4   0     4688.60     4741.85    288.01 o
  20   4   0     1919.44     1962.25    117.86 o
  22   4   0      435.27      319.02     86.95 o
   2   5   0        6.57      -49.55     68.17 o
   4   5   0     6165.32     5401.33     88.84 o
   6   5   0      124.02       16.18     61.80 o
   8   5   0       61.38       78.29     78.66 o
  10   5   0      192.62      336.41     83.48 o
  12   5   0      115.47      117.37     64.84 o
  14   5   0      239.73      256.90    130.98 o
  16   5   0      675.52      686.43    142.47 o
  18   5   0      222.43      193.34    131.94 o
  20   5   0      103.39       17.96     81.59 o
  22   5   0       82.39       23.51    326.68 o
   0   6   0    28277.88    28861.06    350.44 o
   2   6   0     1055.82     1103.93     71.77 o
   4   6   0      272.00      666.11     75.23 o
   6   6   0     9765.02     9132.24    139.29 o
   8   6   0     2639.59     2374.74    112.30 o
  10   6   0    12482.24    12723.03    239.21 o
  12   6   0      155.02      244.92     95.11 o
  14   6   0     4852.67     5524.69    420.32 o
  16   6   0      142.00      150.95    117.28 o
  18   6   0     3585.17     3370.59    216.52 o
  20   6   0      831.31      774.88    126.92 o
  22   6   0      512.91      510.72    165.07 o
   2   7   0      810.39      872.41     69.95 o
   4   7   0    10795.37    10016.56    146.88 o
   6   7   0      265.94      201.12     78.14 o
   8   7   0      808.36      973.54     99.90 o
  10   7   0      172.87      351.92     77.96 o
  12   7   0       35.30       -0.82     94.58 o
  14   7   0       12.90       38.81     71.50 o
  16   7   0      213.07      244.38     94.28 o
  18   7   0       13.66      130.58     82.09 o
  20   7   0       13.89      -35.90    205.95 o
   0   8   0    47176.09    50392.28    643.60 o
   2   8   0      788.08      791.76     88.77 o
   4   8   0    23751.64    24586.31    341.20 o
   6   8   0     4541.52     4968.31    114.11 o
   8   8   0    14623.11    14968.79    301.04 o
  10   8   0     5136.72     5543.43    160.25 o
  12   8   0      464.33      479.17     82.12 o
  14   8   0     1653.11     1785.34     90.35 o
  16   8   0       11.59       24.90     59.75 o
  18   8   0     1555.81     2009.23    411.08 o
  20   8   0      856.58     1050.16    353.55 o
   2   9   0      230.57      266.31     87.96 o
   4   9   0     5579.31     5364.53    154.53 o
   6   9   0       33.53      -23.87     92.57 o
   8   9   0        0.20      -89.19     89.19 o
  10   9   0       19.13      -51.17     76.96 o
  12   9   0      115.57      222.28     89.01 o
  14   9   0      809.42      573.24     76.67 o
  16   9   0      342.57      203.69     84.81 o
  18   9   0      333.41      404.16    602.77 o
   0  10   0    22439.70    22095.07    366.82 o
   2  10   0     1601.68     1634.17    106.06 o
   4  10   0    14302.88    15183.23    225.73 o
   6  10   0     8563.25     9125.35    185.49 o
   8  10   0     6488.33     6533.15    195.09 o
  10  10   0     6717.15     7032.39    232.59 o
  12  10   0      150.91       98.84     97.45 o
  14  10   0      514.78      548.19     85.34 o
  16  10   0        1.40       25.28     97.29 o
  18  10   0       79.15       -2.31    346.42 o
   2  11   0      222.11      351.63    110.14 o
   4  11   0     1653.89     1693.13    113.71 o
   6  11   0       48.67       58.34    115.81 o
   8  11   0      136.40      223.77    116.18 o
  10  11   0        2.97      -20.69    136.00 o
  12  11   0      126.46       96.66    101.07 o
  14  11   0        0.21       63.15     77.49 o
  16  11   0      139.35     -106.24    364.90 o
   0  12   0      309.83      486.83    161.24 o
   2  12   0       16.13      -19.71     89.02 o
   4  12   0      805.71      810.84    115.68 o
   6  12   0      459.33      538.60    158.08 o
   8  12   0     1528.00     1376.20    124.30 o
  10  12   0     3186.52     3252.76    174.74 o
  12  12   0      121.03      180.95    106.10 o
  14  12   0     3000.35     3114.72    747.11 o
   2  13   0      234.97      129.86    114.11 o
   4  13   0     1729.71     2128.43    144.67 o
   6  13   0       26.61       71.56    125.82 o
   8  13   0       66.76       78.03    121.90 o
  10  13   0       33.17      -46.80    128.30 o
  12  13   0        2.39      -21.41     89.13 o
   0  14   0      522.84      283.20    285.99 o
   2  14   0       37.20      -28.15    140.57 o
   4  14   0      842.29      773.32    125.94 o
   6  14   0      107.37      317.82    114.67 o
   8  14   0      634.05      615.33    115.91 o
  10  14   0      268.49      -40.59    110.34 o
   2  15   0      320.15       55.70    149.34 o
   4  15   0      401.95      397.25    155.67 o
   6  15   0      174.37      359.03    213.34 o
   3   1   1    50254.30    45538.12    406.74 o
   4   1   1    23142.08    24624.71    232.70 o
   5   1   1    86845.13    87226.21    940.23 o
   6   1   1    13126.89    11782.71    132.32 o
   7   1   1    52396.77    54579.72    515.75 o
   8   1   1    17035.98    14567.12    199.67 o
   9   1   1      117.15      140.58     52.11 o
  10   1   1      318.81      225.45     55.35 o
  11   1   1    11789.83    12382.19    138.02 o
  12   1   1      547.50      619.10     76.07 o
  13   1   1     2646.60     2485.16     79.78 o
  14   1   1        4.93        9.88     80.01 o
  15   1   1     2081.20     2105.85     85.22 o
  16   1   1      974.54     1323.09    119.23 o
  17   1   1      411.38      629.10     97.46 o
  18   1   1      114.67      112.54     63.36 o
  19   1   1       38.52       21.67     66.88 o
  20   1   1      148.01       42.69     67.36 o
  21   1   1      479.01      391.46     80.20 o
  22   1   1       44.57      -14.28     71.57 o
  23   1   1       38.10       -5.54     75.05 o
   0   2   1      213.49      151.87     31.76 o
   1   2   1       50.55       44.28     24.76 o
   2   2   1      937.23      936.48     32.82 o
   3   2   1      135.08      281.80     36.34 o
   4   2   1    12820.62    13003.76    133.04 o
   5   2   1      332.34      347.30     57.15 o
   6   2   1     9663.92     9357.05    114.76 o
   7   2   1       69.48       56.78     68.48 o
   8   2   1        3.58       19.08     55.13 o
   9   2   1      397.14      386.47     60.03 o
  10   2   1     1639.65     1782.93     81.98 o
  11   2   1        8.34       38.31     74.55 o
  12   2   1       59.06       37.47     71.58 o
  13   2   1        0.74       -4.15     71.85 o
  14   2   1      497.48      561.76     77.82 o
  15   2   1       49.59       83.20     72.59 o
  16   2   1        1.14       60.95     82.35 o
  17   2   1       88.01      169.34     66.30 o
  18   2   1        6.36       33.01     71.66 o
  19   2   1        2.23      -62.95     62.95 o
  20   2   1       94.42      195.79     74.18 o
  21   2   1        0.38       -0.51     73.22 o
  22   2   1        7.23       43.10     65.81 o
  23   2   1       32.28       -3.25     75.02 o
   1   3   1    76440.67    78410.33    459.65 o
   2   3   1     8862.53     9529.21     89.04 o
   3   3   1    14034.04    15051.53    121.05 o
   4   3   1    22857.36    21919.87    167.02 o
   5   3   1        5.96       -7.88     55.44 o
   6   3   1      593.13      525.61     47.79 o
   7   3   1     7496.97     6989.98     93.77 o
   8   3   1    15348.45    13651.18    142.83 o
   9   3   1     1635.57     1277.89     82.12 o
  10   3   1      388.61      306.10     68.23 o
  11   3   1     6705.26     6091.55    126.24 o
  12   3   1       13.60       25.97     87.81 o
  13   3   1     1754.10     1575.09    116.46 o
  14   3   1      127.32       65.51     64.10 o
  15   3   1     1000.49     1015.24    112.57 o
  16   3   1      664.86      884.55     97.80 o
  17   3   1      510.28      660.06     71.69 o
  18   3   1       80.97      116.13     65.52 o
  19   3   1       82.64       28.22     75.96 o
  20   3   1       24.76      -37.39     61.48 o
  21   3   1      768.04      846.21     80.51 o
  22   3   1      121.09      159.26     80.48 o
  23   3   1       21.65       97.41     98.11 o
   0   4   1   119225.25   122267.20   1050.12 o
   1   4   1     6877.89     6724.55     82.48 o
   2   4   1     1086.13      972.24     44.88 o
   3   4   1     2997.19     3205.28     68.81 o
   4   4   1     3845.08     3141.96     61.61 o
   5   4   1       14.29       -3.31     39.87 o
   6   4   1       36.16       44.83     42.69 o
   7   4   1      186.25      193.57     48.17 o
   8   4   1       78.10      133.60     47.18 o
   9   4   1     1765.86     1685.98     62.81 o
  10   4   1      834.11     1362.20     63.02 o
  11   4   1      740.01      945.37     74.06 o
  12   4   1      307.10      405.06     75.10 o
  13   4   1       18.22       79.39    105.86 o
  14   4   1      176.43      144.56     60.70 o
  15   4   1      209.38       90.13     87.28 o
  16   4   1       25.96       15.84     72.27 o
  17   4   1      251.54      389.55     59.42 o
  18   4   1      147.63      148.18     60.39 o
  19   4   1       15.64       81.97     57.91 o
  20   4   1        1.21      -50.21     70.84 o
  21   4   1        0.00      127.89     63.31 o
  22   4   1       24.90       88.39     82.46 o
  23   4   1        1.56       13.44     84.59 o
   1   5   1     1783.20     1529.75     49.57 o
   2   5   1      959.55      826.81     41.96 o
   3   5   1      239.02      190.18     39.23 o
   4   5   1     5114.57     4643.11     65.85 o
   5   5   1     5315.48     5032.69     75.05 o
   6   5   1      236.82      206.08     37.08 o
   7   5   1      392.76      265.31     51.75 o
   8   5   1     2043.39     2024.68     68.65 o
   9   5   1     1620.27     1529.74     61.19 o
  10   5   1      213.10      348.80     53.68 o
  11   5   1      814.91      765.94     82.85 o
  12   5   1       16.77       14.08     67.57 o
  13   5   1     5050.02     5043.44    128.13 o
  14   5   1      271.83      323.32     82.87 o
  15   5   1      492.00      630.67    101.04 o
  16   5   1      586.26      682.59     78.22 o
  17   5   1     1494.79     1591.82     88.35 o
  18   5   1       55.55       24.93     63.44 o
  19   5   1       41.21       74.56     49.82 o
  20   5   1       40.08       82.14     49.02 o
  21   5   1      419.08      416.32     91.66 o
  22   5   1      108.79      323.61    143.70 o
   0   6   1     6015.54     5894.69     96.86 o
   1   6   1      442.71      394.97     45.66 o
   2   6   1      127.70      189.39     43.27 o
   3   6   1      157.55      111.29     39.83 o
   4   6   1     6091.01     6751.99     77.27 o
   5   6   1       86.08       95.21     47.91 o
   6   6   1      177.84      203.61     37.57 o
   7   6   1      291.76      483.31     50.82 o
   8   6   1     1503.63     1753.97     77.80 o
   9   6   1     1972.53     2142.40     88.74 o
  10   6   1      315.72      297.38     64.08 o
  11   6   1      446.02      360.66     61.09 o
  12   6   1       70.10      102.36     60.79 o
  13   6   1       32.56       -1.27     62.40 o
  14   6   1       10.97       43.23     69.20 o
  15   6   1      461.59      344.02     99.52 o
  16   6   1       23.07       42.52     67.92 o
  17   6   1      538.67      543.64     76.91 o
  18   6   1        0.04       -2.17     47.19 o
  19   6   1      110.71       26.90     55.00 o
  20   6   1       25.78      -21.19    100.08 o
  21   6   1      102.18      259.39    124.33 o
   1   7   1     2014.85     1764.84     59.10 o
   2   7   1      532.85      487.56     47.29 o
   3   7   1     3620.85     3200.20     61.31 o
   4   7   1     1497.47     1481.09     59.45 o
   5   7   1     1512.13     1529.48     57.58 o
   6   7   1      935.32      911.82     57.86 o
   7   7   1     6851.33     6988.79    103.59 o
   8   7   1     1167.34     1146.11     76.29 o
   9   7   1       93.30       43.46     57.03 o
  10   7   1      437.59      399.99     58.83 o
  11   7   1     7063.15     7566.42    156.82 o
  12   7   1      410.25      489.75     54.59 o
  13   7   1     2507.07     2574.61     74.60 o
  14   7   1       91.33       80.33     49.85 o
  15   7   1     2186.25     2212.15    115.97 o
  16   7   1      871.19     1181.80    147.19 o
  17   7   1     1671.47     2037.60    139.34 o
  18   7   1        1.69       62.38    108.79 o
  19   7   1       22.00      122.78     67.14 o
  20   7   1      101.21      134.94    124.18 o
  21   7   1      541.82      583.15    160.08 o
   0   8   1    20175.55    20776.83    215.31 o
   1   8   1     1153.46     1339.58     59.88 o
   2   8   1      464.08      439.41     55.37 o
   3   8   1        4.60       12.02     48.45 o
   4   8   1     1107.85     1416.36     71.15 o
   5   8   1      372.73      437.38     57.74 o
   6   8   1      401.77      428.35     67.19 o
   7   8   1      329.61      410.08     58.78 o
   8   8   1        0.02       14.80     67.65 o
   9   8   1     1391.56     1560.52     67.94 o
  10   8   1      495.39      555.58     60.72 o
  11   8   1        0.38       29.59     64.90 o
  12   8   1      137.12      111.58     54.78 o
  13   8   1       86.33       69.99     57.88 o
  14   8   1      109.20       53.07     41.55 o
  15   8   1       49.24       59.27     86.06 o
  16   8   1        0.00       -8.59    265.79 o
  17   8   1       43.25      -61.74    225.50 o
  18   8   1        2.88       -1.79    114.98 o
  19   8   1        4.67     -197.20    344.56 o
  20   8   1        3.99        8.30    160.43 o
   1   9   1    13094.86    13669.04    133.24 o
   2   9   1     5740.82     6123.22    102.99 o
   3   9   1    18811.40    19302.50    185.09 o
   4   9   1      672.53      682.59     65.00 o
   5   9   1     2596.50     2527.05     89.50 o
   6   9   1     1481.26     1633.38     85.20 o
   7   9   1     8674.37     8974.40    127.98 o
   8   9   1      484.28      537.89     62.86 o
   9   9   1       74.20      170.33     77.99 o
  10   9   1        0.88       22.20     59.48 o
  11   9   1     2184.25     2340.59    109.73 o
  12   9   1      100.34      166.96     59.64 o
  13   9   1      455.68      511.84     48.85 o
  14   9   1      103.32       85.04     51.21 o
  15   9   1      280.91      355.45     88.77 o
  16   9   1      114.24      101.01     73.03 o
  17   9   1      488.20      623.80     70.39 o
  18   9   1       88.12       79.48    118.79 o
  19   9   1        1.60       -9.99    239.24 o
   0  10   1     4788.33     4335.42    137.65 o
   1  10   1      585.48      649.12     71.62 o
   2  10   1       25.70       52.30     57.41 o
   3  10   1       11.26       65.70     69.86 o
   4  10   1      143.54      240.91     75.81 o
   5  10   1      501.79      550.79     80.95 o
   6  10   1      250.69      379.10     77.70 o
   7  10   1      179.06      155.19     70.51 o
   8  10   1        3.51      -11.81     71.07 o
   9  10   1      175.18      233.12     68.68 o
  10  10   1       20.00       74.12     63.41 o
  11  10   1      383.90      368.26     68.03 o
  12  10   1       13.79        4.05     60.51 o
  13  10   1      441.27      515.69     67.32 o
  14  10   1        1.87      -26.34     26.34 o
  15  10   1      105.23       60.72     61.49 o
  16  10   1      105.72       71.79     56.96 o
  17  10   1      108.35     -120.71    167.13 o
  18  10   1       95.01      130.98    310.17 o
   1  11   1     3415.58     3585.08     94.73 o
   2  11   1      978.93     1014.68     93.87 o
   3  11   1     7197.72     7279.77    130.90 o
   4  11   1      115.72       51.97     74.76 o
   5  11   1        4.32      126.64     70.34 o
   6  11   1      752.53      783.72     86.58 o
   7  11   1     5514.63     5597.29    116.56 o
   8  11   1      456.66      495.66     69.08 o
   9  11   1      782.13      777.14     81.38 o
  10  11   1      422.00      520.25     67.44 o
  11  11   1     3306.54     3309.16    115.08 o
  12  11   1      531.44      486.80     75.29 o
  13  11   1     1377.33     1366.10     80.92 o
  14  11   1      118.90      156.74     66.06 o
  15  11   1     1290.44     1277.50    124.85 o
  16  11   1      384.89      226.67    110.73 o
   0  12   1      294.34      118.63     98.32 o
   1  12   1       83.09      116.52     68.00 o
   2  12   1       14.41       66.83     71.23 o
   3  12   1      111.17      226.04     69.60 o
   4  12   1       38.06       45.34     71.89 o
   5  12   1      157.94      210.16     73.61 o
   6  12   1      141.44      182.59     79.54 o
   7  12   1      251.45      131.60     93.26 o
   8  12   1       70.25      140.77    105.52 o
   9  12   1      343.01      303.24     86.76 o
  10  12   1       15.07       70.77     75.31 o
  11  12   1       46.84       73.96     71.69 o
  12  12   1        6.31      -28.59     70.70 o
  13  12   1       28.03       24.41     96.20 o
  14  12   1       75.02      113.50    172.09 o
  15  12   1       15.53       13.07    139.75 o
   1  13   1      555.31      667.83     90.84 o
   2  13   1       78.63       43.13     73.81 o
   3  13   1      779.51      833.16     79.95 o
   4  13   1        0.65      -11.44     75.51 o
   5  13   1       28.07      -21.44     68.95 o
   6  13   1        8.50      -29.81     81.27 o
   7  13   1      410.76      569.44    102.30 o
   8  13   1      126.26      103.37     68.64 o
   9  13   1        0.86        0.29     64.65 o
  10  13   1       24.13       -1.35     93.27 o
  11  13   1      360.85      221.52    104.83 o
  12  13   1      165.97       84.26    105.00 o
  13  13   1       55.62     -128.81    232.31 o
   0  14   1       59.43      532.33    175.29 o
   1  14   1       19.32      -22.64     81.67 o
   2  14   1        5.97        5.58     82.81 o
   3  14   1      117.63      153.80     98.00 o
   4  14   1      347.44      151.82     98.84 o
   5  14   1        1.27       89.09     97.17 o
   6  14   1       13.79      -57.30    114.97 o
   7  14   1       55.38       76.57     94.17 o
   8  14   1      219.49      308.92    105.49 o
   9  14   1      183.53      165.68    106.31 o
  10  14   1       31.51     -112.35    112.35 o
   1  15   1      348.59      407.22    122.66 o
   2  15   1      137.73      340.48    109.88 o
   3  15   1     1254.72     1355.87    221.63 o
   4  15   1        3.89       22.14     86.16 o
   5  15   1       62.23      102.32     93.99 o
   6  15   1      256.59      300.72    111.04 o
   3   0   2     6453.03     6205.04     80.01 o
   4   0   2    60571.10    60167.48    541.86 o
   5   0   2    20333.86    20156.07    625.03 o
   6   0   2    22385.49    23514.74    344.12 o
   7   0   2    15088.73    14826.64    229.92 o
   8   0   2     7648.06     7052.68    171.60 o
   9   0   2    18782.52    17120.85    285.21 o
  10   0   2    23648.78    22742.34    362.85 o
  11   0   2     1782.34     1752.49     96.99 o
  12   0   2     5758.04     5495.42    125.39 o
  13   0   2    10507.34    10029.59    205.80 o
  14   0   2     6147.71     6915.18    202.87 o
  15   0   2     5589.30     6366.83    211.32 o
  16   0   2       10.81      -36.21     87.92 o
  17   0   2      829.86      867.88     98.39 o
  18   0   2     5434.51     6246.84    308.11 o
  19   0   2     2461.36     2409.76    106.17 o
  20   0   2       38.89      -39.87    104.17 o
  21   0   2       86.63      126.83    120.20 o
  22   0   2       12.64      158.47     99.56 o
  23   0   2      139.11       81.37    109.07 o
   2   1   2       41.25       30.00     17.64 o
   3   1   2       42.40       29.70     22.06 o
   4   1   2       93.67      136.95     42.42 o
   5   1   2     9519.61     9107.35    111.69 o
   6   1   2     1064.68     1055.89     46.22 o
   7   1   2      678.23      678.64     57.33 o
   8   1   2       13.27      -14.26     54.81 o
   9   1   2     1934.80     2023.78     62.94 o
  10   1   2      576.07      577.08     62.46 o
  11   1   2       49.81       25.38     48.01 o
  12   1   2      896.77     1137.12     96.79 o
  13   1   2      863.85     1072.79     78.56 o
  14   1   2        2.35       23.88     61.94 o
  15   1   2       83.92      173.82     69.87 o
  16   1   2      473.22      570.69     95.31 o
  17   1   2       56.33        2.64     75.06 o
  18   1   2       35.46      146.11     64.04 o
  19   1   2      160.85       33.32     81.02 o
  20   1   2       40.10       67.77     64.27 o
  21   1   2       32.60      -15.94     80.03 o
  22   1   2       51.89      131.18     71.16 o
  23   1   2       76.45      116.01     78.67 o
   0   2   2    62960.88    58391.28    621.45 o
   1   2   2    20837.69    16921.16    125.46 o
   2   2   2    13670.46    12879.30    152.50 o
   3   2   2     9129.64     7640.51    390.50 o
   4   2   2    87568.98    84992.56    861.32 o
   5   2   2    29013.38    28244.74    485.11 o
   6   2   2     7211.06     7664.67     82.54 o
   7   2   2    13804.84    13893.33    133.73 o
   8   2   2    14087.42    14023.48    155.61 o
   9   2   2    17420.51    18114.32    238.74 o
  10   2   2    14042.65    13414.82    134.77 o
  11   2   2      473.97      274.72     55.81 o
  12   2   2     6011.59     6193.13    100.41 o
  13   2   2     6671.86     7158.30    117.97 o
  14   2   2     4980.02     5784.29    126.29 o
  15   2   2     2025.72     2320.91     88.68 o
  16   2   2      124.01      228.29     91.25 o
  17   2   2      259.16      231.96     74.43 o
  18   2   2     5247.93     5851.04    124.47 o
  19   2   2     1077.01     1297.92    114.39 o
  20   2   2      424.83      281.03     83.15 o
  21   2   2        9.59        3.12     78.72 o
  22   2   2       80.20       85.51     62.09 o
  23   2   2       35.79      168.89     89.92 o
   1   3   2     8642.98     9149.38     97.87 o
   2   3   2    25829.56    25235.06    183.67 o
   3   3   2    33642.93    32586.76    220.41 o
   4   3   2        2.24      -18.61     28.32 o
   5   3   2     9063.57     8777.02    153.06 o
   6   3   2      570.89      637.21     53.24 o
   7   3   2    12025.62    11607.18    122.95 o
   8   3   2      586.86      531.08     57.62 o
   9   3   2        6.92        8.39     60.72 o
  10   3   2      136.79      148.52     40.76 o
  11   3   2     1144.45     1141.51     70.62 o
  12   3   2       97.78      122.80     66.04 o
  13   3   2       71.89       65.38     75.84 o
  14   3   2       81.27       83.41     64.09 o
  15   3   2        2.86       32.75     70.24 o
  16   3   2        0.82      -42.86     64.81 o
  17   3   2        9.18       26.92     74.15 o
  18   3   2      108.17       27.09     73.07 o
  19   3   2       66.95       -2.52     71.51 o
  20   3   2       46.58       29.05     66.01 o
  21   3   2       15.28       72.35     60.39 o
  22   3   2       53.90      105.99     72.33 o
  23   3   2       31.92       -9.64     72.45 o
   0   4   2    10296.98    11349.57    129.79 o
   1   4   2     1031.99     1292.21     50.59 o
   2   4   2    17443.90    16848.39    129.48 o
   3   4   2     3329.44     3528.92     62.00 o
   4   4   2      379.94      368.42     43.10 o
   5   4   2     3707.55     3990.78     63.15 o
   6   4   2    15974.52    15189.94    125.91 o
   7   4   2      207.51      198.04     40.37 o
   8   4   2       71.97       38.45     37.26 o
   9   4   2     9672.94     9287.67    116.84 o
  10   4   2    10154.43     9374.13    145.73 o
  11   4   2     2704.09     3077.65    107.80 o
  12   4   2      489.97      376.52     58.43 o
  13   4   2     2769.89     2839.47    148.20 o
  14   4   2     1677.20     1966.17    118.46 o
  15   4   2     2289.21     2601.05     96.62 o
  16   4   2      535.56      501.42     91.28 o
  17   4   2      140.75      155.24     62.79 o
  18   4   2     2561.97     2521.49    106.47 o
  19   4   2     1499.49     1784.99    130.33 o
  20   4   2      458.26      316.95     57.45 o
  21   4   2      109.50       82.40     64.11 o
  22   4   2       59.44      -14.37     88.23 o
   1   5   2      103.16      132.47     37.52 o
   2   5   2      747.74      839.42     43.94 o
   3   5   2      160.50      113.71     40.68 o
   4   5   2      442.17      401.60     41.88 o
   5   5   2     7564.49     7517.85     92.07 o
   6   5   2      511.02      581.58     43.84 o
   7   5   2      284.36      310.28     57.47 o
   8   5   2     1789.86     1906.27     60.45 o
   9   5   2     1788.96     2055.59     82.25 o
  10   5   2      288.76      307.02     43.69 o
  11   5   2      712.11      930.56     73.66 o
  12   5   2        1.26        7.15     47.94 o
  13   5   2      863.81     1162.86    126.87 o
  14   5   2        7.83       15.32     49.11 o
  15   5   2      279.62      253.32     64.41 o
  16   5   2        2.62      -17.39     62.42 o
  17   5   2       64.92        2.85     52.61 o
  18   5   2       64.40       16.10     51.62 o
  19   5   2       46.72       19.74     64.28 o
  20   5   2        5.48       -0.63     75.27 o
  21   5   2        0.46       56.80     72.48 o
  22   5   2       99.40      -20.37    101.63 o
   0   6   2     5869.57     5270.78    103.84 o
   1   6   2     1652.03     1481.40     52.13 o
   2   6   2     1281.05     1233.41     49.09 o
   3   6   2     1868.10     1922.33     60.30 o
   4   6   2    13717.16    12171.84    114.35 o
   5   6   2     2757.16     2656.26     60.05 o
   6   6   2     1386.96     1394.66     53.68 o
   7   6   2     2051.53     2307.47     68.74 o
   8   6   2     2356.58     2246.29     64.30 o
   9   6   2     6468.28     6544.67    109.44 o
  10   6   2     5593.17     5683.42     83.77 o
  11   6   2     1527.94     1630.52     56.40 o
  12   6   2      339.27      358.83     80.19 o
  13   6   2      848.62      742.26     98.16 o
  14   6   2     2636.97     3212.23    205.91 o
  15   6   2     1615.49     1786.82    118.51 o
  16   6   2       58.22      204.47    143.10 o
  17   6   2      235.80      458.93    137.12 o
  18   6   2     2874.48     3199.14    143.32 o
  19   6   2     1458.40     1760.06    130.85 o
  20   6   2      212.56      173.95     99.53 o
  21   6   2        6.44       32.90     76.51 o
   1   7   2     5803.87     6557.23     87.96 o
   2   7   2    10334.52    11043.60    107.53 o
   3   7   2     5108.44     4982.52     76.21 o
   4   7   2     1171.77     1186.75     66.03 o
   5   7   2        1.14       47.18     53.93 o
   6   7   2      594.94      596.10     61.47 o
   7   7   2      516.72      467.00     50.25 o
   8   7   2     1201.57     1168.08     75.35 o
   9   7   2      309.28      361.94     59.78 o
  10   7   2       17.93        1.61     45.85 o
  11   7   2       18.43       52.75     46.95 o
  12   7   2      777.42      846.86    130.36 o
  13   7   2       55.03      153.77    113.95 o
  14   7   2      224.92      376.04    110.64 o
  15   7   2       49.38       51.44     81.88 o
  16   7   2      999.94     1178.62    123.01 o
  17   7   2      265.70      581.79    110.31 o
  18   7   2        7.42      -28.03     93.77 o
  19   7   2       78.67       15.66     91.40 o
  20   7   2      155.95      146.38     73.29 o
  21   7   2      167.08      294.28    163.85 o
   0   8   2     7061.69     7139.68    146.21 o
   1   8   2     4406.37     4325.09     85.09 o
   2   8   2     2872.27     2955.79     68.98 o
   3   8   2      949.30     1166.63     57.73 o
   4   8   2    11882.74    11737.11    126.59 o
   5   8   2     6490.94     6557.16    114.07 o
   6   8   2     6917.86     6943.09    102.33 o
   7   8   2      307.66      298.99     58.17 o
   8   8   2     6368.45     6609.67    104.34 o
   9   8   2     8035.63     8145.31    145.23 o
  10   8   2     5542.23     5977.89    128.55 o
  11   8   2      629.17      654.47     63.03 o
  12   8   2     1214.51     1035.11     84.15 o
  13   8   2      890.12      762.15     81.00 o
  14   8   2      669.88      899.54    102.94 o
  15   8   2      128.25       98.22     57.57 o
  16   8   2       29.49      299.87    129.91 o
  17   8   2      334.86      480.80    150.68 o
  18   8   2      550.55      641.43    211.49 o
  19   8   2      287.10      105.76    190.60 o
  20   8   2      418.71      466.05    184.70 o
   1   9   2     1724.54     1920.97     72.99 o
   2   9   2      379.35      545.99     71.69 o
   3   9   2      715.98      904.39     72.29 o
   4   9   2        0.56      -41.63     58.34 o
   5   9   2     2923.16     3413.96     91.35 o
   6   9   2     1023.43     1286.23     69.77 o
   7   9   2      525.65      562.86     73.82 o
   8   9   2      169.30      220.57     73.12 o
   9   9   2       13.27       35.33     62.02 o
  10   9   2      116.41       70.77     58.54 o
  11   9   2      582.88      568.27     55.73 o
  12   9   2        0.60        3.18     35.68 o
  13   9   2      327.65      258.60     74.87 o
  14   9   2       51.47       80.04     63.24 o
  15   9   2       21.98       81.25    118.06 o
  16   9   2        1.07      -49.69     49.69 o
  17   9   2      126.11      128.20    192.68 o
  18   9   2       13.50      118.58    289.97 o
  19   9   2        2.54     -107.29    305.70 o
   0  10   2     7137.97     7558.59    195.19 o
   1  10   2     4231.86     4020.47     94.07 o
   2  10   2      454.21      601.27     68.82 o
   3  10   2     1633.95     1649.01     78.57 o
   4  10   2     6796.29     6946.35    122.20 o
   5  10   2     3732.94     3966.37    103.37 o
   6  10   2     1909.55     1966.22    118.60 o
   7  10   2      361.73      339.60     75.18 o
   8  10   2     2565.06     2653.73     87.14 o
   9  10   2     4014.85     4201.67     96.59 o
  10  10   2     3563.26     3639.03    122.00 o
  11  10   2      214.46      232.10     55.84 o
  12  10   2      233.63      150.92     72.48 o
  13  10   2      628.38      655.37     99.84 o
  14  10   2     1353.72     1353.05     94.16 o
  15  10   2      220.30      101.79     77.66 o
  16  10   2        0.89       24.07    120.69 o
  17  10   2      342.52      449.70    142.43 o
  18  10   2      787.56      818.45    162.43 o
   1  11   2       17.20       39.36     72.41 o
   2  11   2      256.38      267.22     67.07 o
   3  11   2      104.17      185.50     75.41 o
   4  11   2       80.62       39.12     74.44 o
   5  11   2      970.15      937.35     78.84 o
   6  11   2       16.57        2.98     64.77 o
   7  11   2        0.22      -20.35     68.95 o
   8  11   2       20.77       19.26     64.02 o
   9  11   2      939.79      818.64    145.21 o
  10  11   2        4.29      -59.51     59.51 o
  11  11   2      410.03      380.38     81.01 o
  12  11   2      193.57       51.36     65.80 o
  13  11   2      112.34      105.29     55.63 o
  14  11   2       51.06       64.58     72.70 o
  15  11   2       51.54      175.85    111.34 o
  16  11   2       36.29        3.10    163.86 o
   0  12   2     1512.36     1643.67    140.19 o
   1  12   2      536.19      561.57     83.41 o
   2  12   2       21.67       52.71     76.13 o
   3  12   2       55.98       27.12     75.88 o
   4  12   2     1439.48     1573.16     93.45 o
   5  12   2      367.64      303.82     76.38 o
   6  12   2      146.54      156.61     98.57 o
   7  12   2        3.77      -75.22     90.34 o
   8  12   2      635.11      857.89     96.56 o
   9  12   2      511.55      607.97     94.27 o
  10  12   2      718.15     1286.10    170.08 o
  11  12   2       76.41      123.69     82.36 o
  12  12   2       17.78      195.28     90.39 o
  13  12   2      129.74      109.12     82.70 o
  14  12   2      280.39      262.32    117.60 o
  15  12   2        3.56       86.29    177.91 o
   1  13   2      525.03      646.86     86.47 o
   2  13   2     1711.77     1562.72    120.84 o
   3  13   2      696.06      477.20     86.56 o
   4  13   2      207.40      195.06     83.26 o
   5  13   2      127.38      127.85    100.09 o
   6  13   2      463.66      509.78     93.31 o
   7  13   2      272.85      283.69    102.30 o
   8  13   2       73.53       15.97     87.81 o
   9  13   2       25.94       84.93     74.76 o
  10  13   2      135.91      141.40     81.88 o
  11  13   2        8.54      162.92     76.80 o
  12  13   2       51.80      175.89    138.07 o
   0  14   2      993.88     1204.45    154.80 o
   1  14   2      824.33      590.55    105.57 o
   2  14   2       55.64      104.55     84.71 o
   3  14   2       48.36      109.18     87.22 o
   4  14   2      761.80     1012.35    165.32 o
   5  14   2      670.91      471.29    111.33 o
   6  14   2      329.65      328.46    103.77 o
   7  14   2       56.84       14.25     93.62 o
   8  14   2      196.01      347.42    106.73 o
   9  14   2      383.66      412.98    132.10 o
  10  14   2      820.85      989.04    147.17 o
   1  15   2       12.47      -25.46     88.47 o
   2  15   2       75.53      154.62    113.78 o
   3  15   2      156.35      -25.24    138.36 o
   4  15   2        1.52      188.63    121.00 o
   5  15   2        1.85      -75.26     96.06 o
   6  15   2       14.91       98.14     88.90 o
   1   1   3       47.50       92.20     49.41 o
   2   1   3    43752.33    45530.55    309.97 o
   3   1   3    30857.64    28447.25    259.55 o
   4   1   3      234.03      308.28     44.40 o
   5   1   3     3448.17     3373.36     66.75 o
   6   1   3     5922.51     5353.63     92.46 o
   7   1   3    27067.99    25118.54    209.93 o
   8   1   3     4429.20     4454.60     96.40 o
   9   1   3      405.25      550.02     54.24 o
  10   1   3     1654.49     1704.47     67.88 o
  11   1   3     1696.80     1363.09     77.80 o
  12   1   3     5461.12     5276.80    131.84 o
  13   1   3      624.51      623.28     69.93 o
  14   1   3      231.84      214.33     73.08 o
  15   1   3      736.15     1047.37     89.78 o
  16   1   3     1087.73     1404.94     85.34 o
  17   1   3       64.61      139.09     79.02 o
  18   1   3        2.30      -80.75     80.75 o
  19   1   3       45.09       44.07     56.92 o
  20   1   3     1694.43     1822.39    113.89 o
  21   1   3      318.45      401.57     75.07 o
  22   1   3      333.08      362.85     77.04 o
  23   1   3       32.64      -56.49     80.96 o
   0   2   3        0.69     -118.48    118.48 o
   1   2   3      362.65      440.34     55.03 o
   2   2   3     3429.07     3703.51     66.48 o
   3   2   3       36.99      114.59     60.84 o
   4   2   3      760.13      711.43     91.58 o
   5   2   3       13.86       71.31     49.56 o
   6   2   3      141.08      123.17     27.96 o
   7   2   3     7769.49     7604.88     88.08 o
   8   2   3     4082.31     4197.70     70.97 o
   9   2   3     2447.57     2510.16     64.56 o
  10   2   3      783.47      843.39     64.29 o
  11   2   3     2152.89     2365.78     77.66 o
  12   2   3     1024.36      997.91     70.45 o
  13   2   3      115.70       83.70     67.32 o
  14   2   3      587.14      704.55     83.34 o
  15   2   3       49.82      -33.68     80.29 o
  16   2   3        5.62       46.81     62.30 o
  17   2   3      388.39      441.92     87.30 o
  18   2   3      175.09       84.44     73.10 o
  19   2   3       42.74       19.10     69.59 o
  20   2   3       42.47       16.87     69.77 o
  21   2   3      112.81       45.81     70.62 o
  22   2   3       19.47       -0.56     70.35 o
  23   2   3      110.43      100.56     70.24 o
   1   3   3     2901.87     2858.18     81.77 o
   2   3   3    84257.06    82949.73    628.30 o
   3   3   3    31304.84    29176.34    237.63 o
   4   3   3     3538.82     3212.38     64.45 o
   5   3   3      243.55      168.94     71.16 o
   6   3   3    12725.43    11493.58    151.41 o
   7   3   3    15467.72    14273.03    164.63 o
   8   3   3     5063.82     4774.09    244.39 o
   9   3   3        1.95       23.02     31.99 o
  10   3   3     2114.54     1914.89     68.23 o
  11   3   3       29.20       -7.04     44.80 o
  12   3   3     5019.03     5104.21     98.52 o
  13   3   3     1703.54     2036.93     83.99 o
  14   3   3       10.15      -14.55     72.79 o
  15   3   3        3.41       22.08     65.79 o
  16   3   3      631.61      672.83     83.90 o
  17   3   3      637.55      613.22     90.50 o
  18   3   3      132.63       64.47     66.78 o
  19   3   3        8.21      112.59     78.97 o
  20   3   3      640.05      556.70     86.32 o
  21   3   3      612.39      441.11     77.81 o
  22   3   3      459.48      366.96     61.64 o
  23   3   3        2.67      163.93    103.48 o
   0   4   3     1026.20     1037.98     79.22 o
   1   4   3     5341.11     5336.25     71.80 o
   2   4   3     2031.87     1982.30     57.55 o
   3   4   3        1.51        2.99     36.00 o
   4   4   3     3387.17     3209.74     61.91 o
   5   4   3     1999.34     1717.18     55.20 o
   6   4   3      122.02       96.10     30.74 o
   7   4   3     1116.95      931.61     70.42 o
   8   4   3       49.06       12.34     67.68 o
   9   4   3     2137.86     2452.43     99.36 o
  10   4   3        4.08      -42.99     78.30 o
  11   4   3     1752.36     1639.10     88.21 o
  12   4   3      389.85      494.97     47.30 o
  13   4   3     1858.74     1771.65     58.75 o
  14   4   3      375.36      450.22     60.81 o
  15   4   3     2982.46     2893.96    108.33 o
  16   4   3      103.28      122.13     59.24 o
  17   4   3      582.60      368.96     73.78 o
  18   4   3      432.61      291.67     75.33 o
  19   4   3      416.17      308.57     82.52 o
  20   4   3        5.94       33.61     62.55 o
  21   4   3      113.93       36.46     55.09 o
  22   4   3       56.47       64.02    105.08 o
   1   5   3       42.43        7.55     38.24 o
   2   5   3     8760.35     8059.19     83.40 o
   3   5   3     3586.04     3390.75     62.80 o
   4   5   3     3232.14     3026.13     70.96 o
   5   5   3     1144.32     1258.65     59.35 o
   6   5   3      483.55      766.18     33.20 o
   7   5   3     1309.32     1157.45     52.66 o
   8   5   3     3970.26     3563.12     92.04 o
   9   5   3      681.34      648.42    102.05 o
  10   5   3      309.98      602.95    102.07 o
  11   5   3       33.40      -62.41    107.88 o
  12   5   3     4769.41     4475.93    126.32 o
  13   5   3      440.89      594.02    119.26 o
  14   5   3      577.95      500.42    100.60 o
  15   5   3      617.21      860.13    147.93 o
  16   5   3      883.06     1049.55    156.30 o
  17   5   3       15.77       12.45     94.00 o
  18   5   3      936.81      928.53    124.04 o
  19   5   3      293.90      153.30     95.65 o
  20   5   3      363.20      268.63    148.11 o
  21   5   3       79.62       64.09     89.88 o
  22   5   3      642.98      637.01    196.34 o
   0   6   3      871.56      862.86     82.63 o
   1   6   3      299.11      254.88     48.10 o
   2   6   3     5866.83     5706.10     81.78 o
   3   6   3     1519.47     1526.16     53.42 o
   4   6   3      103.02       66.98     35.84 o
   5   6   3     3040.85     3153.30     63.80 o
   6   6   3     7310.41     7680.37    108.09 o
   7   6   3      175.91      134.71     43.97 o
   8   6   3     1299.42     1211.59     62.11 o
   9   6   3      622.48      626.79     87.40 o
  10   6   3      663.60      731.56     56.23 o
  11   6   3      100.61      138.86     95.13 o
  12   6   3      196.86      321.91    104.31 o
  13   6   3       15.06      139.85    111.24 o
  14   6   3       27.50      154.90    109.97 o
  15   6   3      173.37       80.59     85.13 o
  16   6   3       42.25       42.57     77.19 o
  17   6   3      450.86      499.40    104.97 o
  18   6   3       39.04      -93.34     97.10 o
  19   6   3      598.54      566.58    172.81 o
  20   6   3        2.67      -98.49     98.49 o
  21   6   3      119.18       38.95    112.80 o
   1   7   3     3252.08     3219.15     80.59 o
   2   7   3    32115.59    31371.38    230.22 o
   3   7   3     4877.58     4758.51     73.62 o
   4   7   3      967.29     1012.98     59.13 o
   5   7   3     1424.03     1576.43     59.77 o
   6   7   3     4936.20     4702.68     85.94 o
   7   7   3     1954.09     2028.45     69.00 o
   8   7   3     1202.26     1277.81     49.71 o
   9   7   3      126.72      110.04     53.53 o
  10   7   3      713.25      777.85     78.83 o
  11   7   3      117.92      204.11     86.97 o
  12   7   3     3538.45     3449.41    163.22 o
  13   7   3     1045.51      938.46    117.24 o
  14   7   3        5.63       78.64    114.30 o
  15   7   3       39.96      -32.24    118.95 o
  16   7   3     1340.45     1374.99     90.55 o
  17   7   3      462.17      709.49    108.86 o
  18   7   3       47.60      -78.97    128.76 o
  19   7   3        6.04        4.55     73.14 o
  20   7   3      266.91      185.55    104.64 o
  21   7   3      242.32      290.10    157.96 o
   0   8   3       89.78       34.25     86.19 o
   1   8   3      702.84      942.95     62.63 o
   2   8   3     1000.94      913.14     75.14 o
   3   8   3      548.02      578.39     75.62 o
   4   8   3      125.73      213.93     50.28 o
   5   8   3     1383.76     1496.77     82.34 o
   6   8   3      947.90     1056.57     67.02 o
   7   8   3      100.64      295.10     58.11 o
   8   8   3        3.92       49.41     45.41 o
   9   8   3       97.94      142.61     46.89 o
  10   8   3       28.74       57.83     59.75 o
  11   8   3       88.26      129.75     83.91 o
  12   8   3      329.80      208.37     94.33 o
  13   8   3      690.60      519.89     85.60 o
  14   8   3        6.02      106.34     76.55 o
  15   8   3      425.29      282.91     97.57 o
  16   8   3       22.07       15.99     70.03 o
  17   8   3       18.16        3.81     77.86 o
  18   8   3      176.88      160.47     67.01 o
  19   8   3       10.56      -22.88    219.30 o
  20   8   3       30.70      270.95    186.68 o
   1   9   3      634.33      631.95     67.14 o
   2   9   3    11131.56    11606.32    152.06 o
   3   9   3     2969.51     3258.42     83.30 o
   4   9   3     4619.76     4734.24    105.59 o
   5   9   3       21.17       53.55     60.22 o
   6   9   3     3867.35     4061.66    115.74 o
   7   9   3     3094.87     3028.98     99.13 o
   8   9   3     4924.41     4714.77    136.64 o
   9   9   3      212.29      261.28     77.40 o
  10   9   3     2087.30     1869.16     92.85 o
  11   9   3     1997.42     1967.56    188.66 o
  12   9   3     5428.58     5582.21    132.77 o
  13   9   3      198.49      125.57     69.42 o
  14   9   3      212.35       64.09     77.08 o
  15   9   3     1156.93     1039.39     74.14 o
  16   9   3     2446.16     2351.20    147.99 o
  17   9   3      107.84      162.42    103.99 o
  18   9   3      188.54      217.79    132.98 o
  19   9   3      237.48      221.94    277.31 o
   0  10   3     2674.12     2759.02    128.47 o
   1  10   3      494.19      558.60     72.27 o
   2  10   3      168.73      222.13     70.47 o
   3  10   3     1480.88     1579.30     94.81 o
   4  10   3     1898.50     1859.49     86.01 o
   5  10   3     1184.23     1199.85     91.23 o
   6  10   3      222.85      217.78     74.53 o
   7  10   3     2544.22     2679.90    123.39 o
   8  10   3     1169.87     1333.15     97.44 o
   9  10   3       12.29      150.34     74.68 o
  10  10   3        0.30       94.41     66.47 o
  11  10   3      556.69      451.18     85.22 o
  12  10   3       79.21      191.05     63.65 o
  13  10   3       76.38       58.20     65.41 o
  14  10   3      102.26        6.40     58.87 o
  15  10   3        4.50       48.92     58.18 o
  16  10   3      272.69      104.43     61.63 o
  17  10   3       18.95      -44.98    150.16 o
  18  10   3       25.06      -10.32    305.08 o
   1  11   3      808.04      881.88     80.34 o
   2  11   3     4342.63     4379.50    121.62 o
   3  11   3      223.65      341.68     70.28 o
   4  11   3       48.27       19.09     82.06 o
   5  11   3      574.68      530.74     94.24 o
   6  11   3     1594.77     1722.01    109.24 o
   7  11   3       18.08      -22.16     71.66 o
   8  11   3      103.13       -4.69     97.30 o
   9  11   3        0.20       34.80     73.10 o
  10  11   3      374.10      345.94     79.37 o
  11  11   3       11.49       17.30     64.15 o
  12  11   3      601.35      463.53     71.97 o
  13  11   3       93.06        3.67     65.88 o
  14  11   3       11.29      111.29    105.58 o
  15  11   3       11.18       16.49    103.25 o
  16  11   3      494.26      331.57    215.03 o
   0  12   3      261.03      254.83    124.38 o
   1  12   3      946.80     1023.76     85.05 o
   2  12   3        6.99       -7.44     66.51 o
   3  12   3      456.53      535.90     92.56 o
   4  12   3      198.00      210.85     83.43 o
   5  12   3       25.91        1.74     71.28 o
   6  12   3       10.10      -48.59     67.53 o
   7  12   3        0.26       30.20     87.44 o
   8  12   3       69.60       44.40     90.67 o
   9  12   3       40.59       12.97     74.92 o
  10  12   3       20.00      -45.00     83.34 o
  11  12   3       21.79      -79.69     79.69 o
  12  12   3      190.66      150.51     77.45 o
  13  12   3       11.99      172.52    126.86 o
  14  12   3       19.21      -12.75    178.32 o
   1  13   3      307.70      426.76     96.52 o
   2  13   3     1976.95     2491.42    115.70 o
   3  13   3      399.61      324.78    101.94 o
   4  13   3      944.41     1142.86     87.20 o
   5  13   3       41.10      -71.95     81.90 o
   6  13   3     1093.64     1316.35    140.42 o
   7  13   3      463.45      335.17     95.96 o
   8  13   3     1756.26     1863.80    116.96 o
   9  13   3       30.49       64.15     90.35 o
  10  13   3      155.52      148.01     78.23 o
  11  13   3      361.94      269.66     93.39 o
  12  13   3     1299.69     1132.52    165.88 o
   0  14   3      272.27      103.58    152.39 o
   1  14   3     1122.29     1043.24    120.77 o
   2  14   3       51.78      115.33    113.04 o
   3  14   3      616.97      690.67    116.69 o
   4  14   3      206.87      238.50    100.68 o
   5  14   3       97.95      -29.25     88.50 o
   6  14   3       36.41       96.08     92.85 o
   7  14   3       10.24      136.93    108.49 o
   8  14   3       35.29      170.67     89.39 o
   9  14   3        0.62      -33.79    113.91 o
  10  14   3        2.13      233.78    125.02 o
   1  15   3      112.75      175.55    137.25 o
   2  15   3      705.18      722.59    128.28 o
   3  15   3      139.62      206.61     93.09 o
   4  15   3      170.06      112.85     93.59 o
   5  15   3        6.28      -93.41     93.41 o
   0   0   4       13.55     -168.58    214.65 o
   1   0   4    31662.57    28609.10    344.08 o
   2   0   4    18748.57    19192.42    231.07 o
   3   0   4     3022.15     2923.27    150.60 o
   4   0   4     5643.06     5285.67    104.73 o
   5   0   4     9877.50     8028.04    118.86 o
   6   0   4     2492.81     2269.09     82.11 o
   7   0   4     7649.88     6650.65    122.18 o
   8   0   4      488.86      528.82     64.50 o
   9   0   4    43665.70    43324.41    553.25 o
  10   0   4      621.65      568.20     86.14 o
  11   0   4     3083.50     2768.65    136.69 o
  12   0   4        1.82       16.29     81.73 o
  13   0   4    14045.72    15268.94    282.50 o
  14   0   4       55.42      -89.47     89.47 o
  15   0   4     1449.96     1468.58    123.74 o
  16   0   4       51.24      110.20    114.11 o
  17   0   4     3521.95     3302.97    176.14 o
  18   0   4       42.10      126.55    122.77 o
  19   0   4     2447.55     2289.63    212.80 o
  20   0   4      103.23      130.44     99.77 o
  21   0   4        9.09       45.51    110.04 o
  22   0   4       47.66      174.72     98.14 o
  23   0   4      455.81      396.97    130.29 o
   1   1   4       26.95      -25.85     59.78 o
   2   1   4     4889.24     4957.07     88.68 o
   3   1   4     3392.05     3074.71     63.62 o
   4   1   4    50626.45    48513.80    312.75 o
   5   1   4      293.62      233.37     45.04 o
   6   1   4     2610.12     2563.19     61.63 o
   7   1   4     2802.70     2746.60     80.60 o
   8   1   4    14545.48    15048.87    143.90 o
   9   1   4       11.52        7.92     51.76 o
  10   1   4      450.24      515.77     75.62 o
  11   1   4        6.80      -70.30     70.30 o
  12   1   4      690.06      438.61     62.85 o
  13   1   4      145.15       82.55     78.23 o
  14   1   4       25.16       16.44     82.98 o
  15   1   4       36.49       10.39     91.25 o
  16   1   4     1832.21     2171.69    122.95 o
  17   1   4      147.19      223.56     78.70 o
  18   1   4       61.36       90.54     62.77 o
  19   1   4       54.76       93.07     81.17 o
  20   1   4      297.18      249.09     72.47 o
  21   1   4       34.18       82.32     74.92 o
  22   1   4      117.07       50.55     78.71 o
  23   1   4       16.31       13.93     71.81 o
   0   2   4     5094.63     4080.96    112.69 o
   1   2   4   119819.88   119779.13    996.32 o
   2   2   4    21744.95    21725.39    185.64 o
   3   2   4    55047.20    52501.78    389.23 o
   4   2   4      334.48      358.31     42.12 o
   5   2   4     9938.92     7444.22    200.84 o
   6   2   4    11669.26    10854.44    186.99 o
   7   2   4     2715.83     2811.46     69.84 o
   8   2   4     3639.29     3506.78     65.81 o
   9   2   4    23399.13    22505.31    184.76 o
  10   2   4        1.20        9.80     46.53 o
  11   2   4     5355.42     5609.24     95.34 o
  12   2   4       23.38       -7.19     61.07 o
  13   2   4     7666.84     7835.50    127.18 o
  14   2   4      400.24      390.35     87.15 o
  15   2   4     5611.06     6087.60    128.40 o
  16   2   4      700.19     1046.89    132.72 o
  17   2   4     3134.61     2975.29    126.62 o
  18   2   4      222.54      183.73     81.99 o
  19   2   4     4352.30     4293.57    121.65 o
  20   2   4      382.40      176.61     83.84 o
  21   2   4       28.21      -27.43     77.06 o
  22   2   4       67.64       83.66     69.54 o
  23   2   4      538.89      329.98     75.59 o
   1   3   4       13.18      -13.42     68.72 o
   2   3   4     1318.09     1129.69     76.01 o
   3   3   4      947.70     1038.94     48.02 o
   4   3   4    34249.45    31861.77    254.93 o
   5   3   4       17.47       56.68     68.76 o
   6   3   4     1436.49     1666.80    104.69 o
   7   3   4      568.00      540.01     56.66 o
   8   3   4     3045.94     3157.50     78.23 o
   9   3   4       26.80       46.14     58.23 o
  10   3   4        6.88       31.15     34.08 o
  11   3   4      443.83      682.05     47.97 o
  12   3   4      496.77      633.02     67.56 o
  13   3   4       27.21      -51.08     51.08 o
  14   3   4       31.40      -36.33     70.25 o
  15   3   4      196.84      192.97     73.67 o
  16   3   4      428.11      502.95     93.57 o
  17   3   4        5.42       78.33     62.08 o
  18   3   4        0.37       25.94     73.31 o
  19   3   4      105.18       57.54     73.88 o
  20   3   4     1079.33     1011.55     79.77 o
  21   3   4        0.84       10.74     70.37 o
  22   3   4      176.17      102.50     70.53 o
  23   3   4        0.07      -17.16     87.15 o
   0   4   4     4703.98     4190.52    128.98 o
   1   4   4    74999.32    72815.53    532.20 o
   2   4   4     2431.32     2205.74     66.31 o
   3   4   4     2567.00     2310.02     56.56 o
   4   4   4     1386.88     1409.07     57.89 o
   5   4   4    40255.43    37397.98    286.93 o
   6   4   4      722.46      757.83     94.34 o
   7   4   4     1049.23      838.17    100.83 o
   8   4   4      340.24      386.55     76.53 o
   9   4   4    34447.96    36191.71    325.20 o
  10   4   4      290.64      307.46     61.47 o
  11   4   4     5137.62     5455.97    108.60 o
  12   4   4       44.14       55.15     74.96 o
  13   4   4     4886.33     5608.42    124.43 o
  14   4   4       50.67      -35.43     45.70 o
  15   4   4     2247.81     2290.20    150.81 o
  16   4   4       14.94      -13.47     45.22 o
  17   4   4      512.14      516.57     97.01 o
  18   4   4       20.31      -33.53     81.61 o
  19   4   4     2611.46     2528.17    149.99 o
  20   4   4      187.14      180.96     61.35 o
  21   4   4      240.94      276.40     55.42 o
  22   4   4        0.26       63.58    115.55 o
   1   5   4       67.15       87.50     43.15 o
   2   5   4      994.94      971.20     50.15 o
   3   5   4      602.94      582.77     45.57 o
   4   5   4        0.06       17.69     48.70 o
   5   5   4       10.12      -23.94     42.46 o
   6   5   4     8245.38     8775.98     86.71 o
   7   5   4      509.39      428.28     38.09 o
   8   5   4     2748.62     3095.57    150.91 o
   9   5   4       74.63      122.91     41.17 o
  10   5   4     1761.81     1989.69     99.67 o
  11   5   4      325.48      302.45     92.39 o
  12   5   4      703.25      743.65     71.36 o
  13   5   4       23.30      -50.76     72.41 o
  14   5   4      311.91      208.99     76.53 o
  15   5   4       23.86       75.05     86.93 o
  16   5   4      985.44      969.87     99.71 o
  17   5   4       12.89      145.02     96.96 o
  18   5   4      148.81      215.92    107.47 o
  19   5   4       28.28      -59.59    106.40 o
  20   5   4       39.67       64.00     95.67 o
  21   5   4        0.98       37.68     96.24 o
  22   5   4        0.01      -26.61    107.10 o
   0   6   4     3604.97     3253.89     89.74 o
   1   6   4    26809.34    25589.94    206.59 o
   2   6   4      341.69      325.64     48.14 o
   3   6   4     4014.69     3845.29     82.80 o
   4   6   4      832.84      790.24     62.48 o
   5   6   4     8132.97     6952.83     96.84 o
   6   6   4      501.07      601.02     53.28 o
   7   6   4       13.48       -0.65     60.36 o
   8   6   4     1185.70     1286.05     59.56 o
   9   6   4     7574.48     7919.52    115.23 o
  10   6   4       23.30       69.00     53.36 o
  11   6   4     3538.04     3735.07    148.34 o
  12   6   4      219.07       37.01     95.85 o
  13   6   4      703.17      755.52     72.01 o
  14   6   4       69.04      -63.61     63.61 o
  15   6   4     1560.27     1699.42     95.19 o
  16   6   4      247.50      212.69     83.91 o
  17   6   4      178.76       86.63     72.82 o
  18   6   4        0.28       42.48     75.00 o
  19   6   4     1472.26     1762.86    140.30 o
  20   6   4      125.83      150.63     82.62 o
  21   6   4       42.39       57.92    164.49 o
   1   7   4       59.31       64.77     57.27 o
   2   7   4     2494.38     2690.80     77.65 o
   3   7   4      391.83      358.73     53.87 o
   4   7   4      216.49      209.02     51.55 o
   5   7   4      359.43      218.85     58.22 o
   6   7   4        5.29      114.75     58.53 o
   7   7   4      536.98      510.25     63.66 o
   8   7   4      824.52      866.40     89.89 o
   9   7   4       12.88      -29.56     72.89 o
  10   7   4      219.90       76.70    106.97 o
  11   7   4        0.39      -10.30     48.30 o
  12   7   4      343.34      608.49    107.04 o
  13   7   4      332.64      414.14     58.73 o
  14   7   4        8.51       16.37     57.87 o
  15   7   4      180.97      192.61     74.27 o
  16   7   4      213.74       91.94     80.96 o
  17   7   4      252.17      191.63     89.69 o
  18   7   4      177.10       67.91     86.28 o
  19   7   4       11.74       22.38     65.46 o
  20   7   4       82.13      -38.28    141.77 o
  21   7   4       45.17      -92.18    184.16 o
   0   8   4     1923.19     2175.29    118.45 o
   1   8   4    12205.19    12020.86    154.82 o
   2   8   4       83.08       86.70     52.11 o
   3   8   4     1098.07     1116.35     67.63 o
   4   8   4      101.08      170.00     65.21 o
   5   8   4    15000.64    14845.92    156.28 o
   6   8   4      324.36      382.99     60.44 o
   7   8   4       93.32      126.64     67.15 o
   8   8   4      679.48      602.99     69.78 o
   9   8   4    19601.74    19719.10    208.39 o
  10   8   4      783.12      787.27     76.46 o
  11   8   4     1327.86     1420.97     91.16 o
  12   8   4      163.52      167.43     53.59 o
  13   8   4     7309.41     7183.75    178.27 o
  14   8   4      520.03      381.69    140.54 o
  15   8   4     1197.71     1357.32    189.08 o
  16   8   4       53.38      367.57    169.15 o
  17   8   4     2197.13     2069.22    129.17 o
  18   8   4        0.61      -14.49     89.01 o
  19   8   4     1922.53     2199.65    274.56 o
  20   8   4       21.29      209.92    224.75 o
   1   9   4       76.30      136.85     65.12 o
   2   9   4     1030.11     1153.83     69.52 o
   3   9   4      771.64      977.09    109.15 o
   4   9   4      268.75      251.30     74.16 o
   5   9   4        4.06      -27.36     67.82 o
   6   9   4      205.21      318.61     73.03 o
   7   9   4      249.25      282.20     75.43 o
   8   9   4       34.43       79.33     74.06 o
   9   9   4      531.40      502.80     72.35 o
  10   9   4      475.09      453.98     83.17 o
  11   9   4        9.72       86.60    104.18 o
  12   9   4      341.27      365.57     71.14 o
  13   9   4       97.81      -65.09    101.13 o
  14   9   4      262.54      393.54    108.50 o
  15   9   4       20.85       62.23    136.57 o
  16   9   4       80.92      -87.56    134.34 o
  17   9   4        0.09       92.15    140.00 o
  18   9   4       95.61       68.51    159.05 o
  19   9   4        0.83       10.42    169.34 o
   0  10   4     1176.00     1446.05    124.29 o
   1  10   4     2837.03     2945.10    102.48 o
   2  10   4      137.16      185.99     75.71 o
   3  10   4      466.56      418.61     82.03 o
   4  10   4        3.54      -12.42     84.25 o
   5  10   4     3689.22     3759.63    113.28 o
   6  10   4      223.94      269.88     74.13 o
   7  10   4      212.79      192.87     83.24 o
   8  10   4      196.88      256.87     68.40 o
   9  10   4     4325.20     4515.65    129.63 o
  10  10   4       30.56       -6.39     64.63 o
  11  10   4      161.86      126.83    108.71 o
  12  10   4       96.41       25.51     53.71 o
  13  10   4     1034.48      890.42    107.59 o
  14  10   4       32.29      -99.11     99.11 o
  15  10   4      170.09       23.47    104.39 o
  16  10   4       16.66      -43.87    123.72 o
  17  10   4      324.06       84.54    141.08 o
   1  11   4       16.04       35.83     77.79 o
   2  11   4     5131.35     5103.58    120.67 o
   3  11   4      829.74      945.96     84.11 o
   4  11   4        8.70       81.44     70.69 o
   5  11   4       69.69      152.51     84.30 o
   6  11   4        6.72       16.92     70.38 o
   7  11   4      736.57      754.95     88.03 o
   8  11   4        7.14       23.53     83.24 o
   9  11   4       13.05       81.81     74.65 o
  10  11   4      108.27      112.70     70.92 o
  11  11   4      357.32      325.44     48.99 o
  12  11   4       62.39      117.05     76.87 o
  13  11   4        9.33      121.29    122.66 o
  14  11   4       54.48       15.88    122.57 o
  15  11   4      200.01      157.05    104.39 o
  16  11   4        0.33       93.24    124.34 o
   0  12   4      390.58      135.06    111.04 o
   1  12   4     2190.78     2202.61     94.06 o
   2  12   4        5.30      -50.17     92.73 o
   3  12   4      923.28     1018.45    127.48 o
   4  12   4       50.58        7.35     78.41 o
   5  12   4     2188.55     2184.26    129.88 o
   6  12   4        9.04      -54.54     79.59 o
   7  12   4      274.91      348.40     69.59 o
   8  12   4       34.95       -1.50     71.00 o
   9  12   4     1704.68     1968.20    119.78 o
  10  12   4       17.10       52.98     72.42 o
  11  12   4      159.52       84.07    106.59 o
  12  12   4       15.21      147.56    135.31 o
  13  12   4      335.61      526.00    143.59 o
  14  12   4       89.32      164.39    100.53 o
   1  13   4       19.96       44.30     82.67 o
   2  13   4     2455.32     2423.72    120.40 o
   3  13   4       42.75      187.40     87.65 o
   4  13   4        3.75       91.29     92.64 o
   5  13   4       29.20       39.27     84.00 o
   6  13   4     2030.55     1842.69    115.43 o
   7  13   4        7.31      -84.09     95.09 o
   8  13   4       12.66      113.92     78.68 o
   9  13   4       32.91      144.74     95.18 o
  10  13   4        2.10       56.81     73.73 o
  11  13   4        1.15      -28.37    154.68 o
  12  13   4       37.75      107.35    133.59 o
   0  14   4      292.14      294.29    134.74 o
   1  14   4     1546.14     1714.99    179.70 o
   2  14   4       87.54      178.83    100.11 o
   3  14   4      158.15       74.53    120.14 o
   4  14   4      138.57       61.01    107.17 o
   5  14   4     2535.50     2631.93    186.74 o
   6  14   4      171.42      172.48    102.59 o
   7  14   4       31.71       11.27    101.33 o
   8  14   4        0.74      -54.10     82.12 o
   9  14   4     1654.61     1413.95    317.61 o
   1  15   4       11.26       15.48    111.16 o
   2  15   4      316.79      226.13    130.36 o
   3  15   4      149.02       53.23    134.68 o
   4  15   4       40.58      -52.97    101.86 o
   5  15   4        4.36      124.51    102.39 o
   1   1   5     4363.24     4708.74    121.76 o
   2   1   5    18404.17    19215.12    247.14 o
   3   1   5     3287.23     4459.43     89.57 o
   4   1   5     4793.56     5483.54     85.09 o
   5   1   5     3188.55     3096.64     61.52 o
   6   1   5    21865.39    20377.33    149.30 o
   7   1   5      721.90      696.69     43.49 o
   8   1   5    22073.39    20845.74    204.24 o
   9   1   5       46.75       33.63     42.82 o
  10   1   5     2196.32     2125.96    101.58 o
  11   1   5      106.78      -30.50     72.44 o
  12   1   5    12279.01    11949.15    197.99 o
  13   1   5       65.14      137.00     65.19 o
  14   1   5      317.40      476.33     80.58 o
  15   1   5       19.53       48.89     76.48 o
  16   1   5     3002.61     3050.65    104.70 o
  17   1   5      210.32      204.49     86.09 o
  18   1   5      338.44      453.79     81.12 o
  19   1   5      158.03      205.70     71.86 o
  20   1   5      316.92      656.70     87.05 o
  21   1   5       37.40       86.91     77.90 o
  22   1   5      266.03      252.07     76.27 o
  23   1   5       30.37      -24.25     85.16 o
   0   2   5     4148.63     3800.37    160.76 o
   1   2   5     4943.05     5250.03    116.58 o
   2   2   5        3.70       39.32     64.02 o
   3   2   5     1747.39     1953.68     77.51 o
   4   2   5       99.59       68.94     34.18 o
   5   2   5    13437.64    12854.41    121.87 o
   6   2   5      390.58      360.60     34.70 o
   7   2   5     3067.23     2885.08     64.24 o
   8   2   5     1257.98     1331.96     53.06 o
   9   2   5     2364.94     2012.06     84.30 o
  10   2   5       60.94       35.81     42.58 o
  11   2   5     1201.27     1155.95     60.83 o
  12   2   5      168.93      239.89     66.23 o
  13   2   5     1009.62     1083.01     64.89 o
  14   2   5      276.37      295.63     75.83 o
  15   2   5      768.56     1158.69     95.54 o
  16   2   5       28.81        8.97     80.68 o
  17   2   5        9.24       56.62     77.33 o
  18   2   5       78.42      -26.80     77.74 o
  19   2   5      110.88      242.06     73.59 o
  20   2   5        0.94       -7.60     76.17 o
  21   2   5        8.79      -58.80     84.50 o
  22   2   5       25.47       38.30     64.38 o
  23   2   5       47.29       -7.58     74.09 o
   1   3   5      626.35      776.66     80.81 o
   2   3   5    15836.89    13985.15    171.23 o
   3   3   5      525.03      882.48     56.64 o
   4   3   5     3804.06     3641.74     89.69 o
   5   3   5     1345.98     1134.25     87.76 o
   6   3   5    56011.98    53281.38    510.79 o
   7   3   5       19.36       34.59     81.87 o
   8   3   5     2431.69     2239.86     85.65 o
   9   3   5       56.71       25.29     52.81 o
  10   3   5     2963.15     2826.52     85.26 o
  11   3   5        5.07      -14.02     36.87 o
  12   3   5     6362.22     6525.92    100.66 o
  13   3   5      154.67      129.55     63.18 o
  14   3   5        1.56       -0.17     65.43 o
  15   3   5      172.27      122.96     67.82 o
  16   3   5     4368.43     4583.67    113.15 o
  17   3   5      618.77      691.50     94.57 o
  18   3   5      444.12      340.69     74.56 o
  19   3   5        6.40       87.04     64.31 o
  20   3   5      644.04      683.46     86.72 o
  21   3   5       10.07       17.67     63.20 o
  22   3   5      224.50      296.68    106.16 o
  23   3   5        0.18      -57.21     92.84 o
   0   4   5     5340.11     4946.78    129.10 o
   1   4   5      163.76      187.51     64.61 o
   2   4   5       85.10      100.00     40.73 o
   3   4   5     3215.64     3094.54     55.77 o
   4   4   5       34.35       -7.45     42.90 o
   5   4   5     8460.92     8618.32     94.74 o
   6   4   5      546.46      399.32     80.86 o
   7   4   5     1581.66     1692.71     84.60 o
   8   4   5      455.88      440.26     84.06 o
   9   4   5     6072.57     5678.23    329.26 o
  10   4   5      459.69      515.47     56.66 o
  11   4   5       44.52       78.72     59.79 o
  12   4   5       40.34       96.86     66.29 o
  13   4   5        0.07       99.78     74.22 o
  14   4   5      307.46      325.17     83.12 o
  15   4   5      197.55      199.77     83.75 o
  16   4   5       12.86      -87.41     87.41 o
  17   4   5      215.12      274.91     90.49 o
  18   4   5       27.59      102.74     53.85 o
  19   4   5        5.25        5.15     46.34 o
  20   4   5        0.64       -9.82     62.66 o
  21   4   5      202.98      142.24    108.93 o
  22   4   5       13.84      -13.63    101.65 o
   1   5   5       54.60       53.86     50.49 o
   2   5   5    29267.20    27332.50    217.29 o
   3   5   5     1118.32     1036.68     53.93 o
   4   5   5    11573.10    11696.39    112.00 o
   5   5   5        0.54       16.82     47.14 o
   6   5   5    22148.18    19929.07    206.95 o
   7   5   5     2227.66     2258.87     99.45 o
   8   5   5    27667.13    27479.96    262.15 o
   9   5   5       38.44       13.81     78.82 o
  10   5   5      188.73      138.03     83.94 o
  11   5   5     1332.49     1441.94     59.45 o
  12   5   5     6287.19     6928.20    144.28 o
  13   5   5      151.13      272.21     77.01 o
  14   5   5      340.95      411.29     84.06 o
  15   5   5       41.52       55.95     90.29 o
  16   5   5      629.47      871.67     88.11 o
  17   5   5      384.81      509.36     90.18 o
  18   5   5      524.95      464.60    100.07 o
  19   5   5       81.69      139.48    100.28 o
  20   5   5       24.74      -70.70    102.81 o
  21   5   5       20.33       60.90     98.66 o
  22   5   5      115.93       41.56    135.97 o
   0   6   5     1663.33     1607.74    108.35 o
   1   6   5        1.63       27.61     51.26 o
   2   6   5      208.48      209.50     48.05 o
   3   6   5     1242.27     1530.30     69.36 o
   4   6   5      105.72       91.14     44.92 o
   5   6   5        7.78      -42.57     50.27 o
   6   6   5     2412.54     2475.38     64.81 o
   7   6   5     2675.09     2680.02     74.75 o
   8   6   5     2459.09     2747.15    116.80 o
   9   6   5      247.01      317.31     85.66 o
  10   6   5      639.80      808.38    104.51 o
  11   6   5     2617.36     2680.99    147.03 o
  12   6   5       35.49       71.37     99.58 o
  13   6   5      162.99      153.68    111.39 o
  14   6   5       66.26      -12.26     55.99 o
  15   6   5      811.85      718.68     88.79 o
  16   6   5       28.98      -27.44     54.20 o
  17   6   5        4.42       21.78     76.49 o
  18   6   5        5.73       -0.55     65.83 o
  19   6   5        3.43       27.94     72.88 o
  20   6   5       24.92      109.58    145.17 o
  21   6   5        2.29     -130.03    206.84 o
   1   7   5      126.32      140.50     60.34 o
   2   7   5     7291.79     6883.54    122.32 o
   3   7   5      524.45      527.95     61.20 o
   4   7   5       62.52      127.84     41.85 o
   5   7   5      115.97      147.93     54.49 o
   6   7   5     9611.69     9375.72    122.91 o
   7   7   5       40.37       31.92     42.55 o
   8   7   5     2022.86     1640.46    110.06 o
   9   7   5      439.99      522.81     96.12 o
  10   7   5     1148.96     1429.63    119.27 o
  11   7   5      214.11      293.24     95.14 o
  12   7   5     3629.91     3626.36    162.54 o
  13   7   5       17.75       50.92     98.78 o
  14   7   5       33.14       11.06    115.06 o
  15   7   5        0.41     -110.79    131.49 o
  16   7   5     4463.32     4909.02    185.42 o
  17   7   5      150.55      144.68     92.43 o
  18   7   5       72.22       35.20    104.62 o
  19   7   5        1.18      104.01    115.37 o
  20   7   5      819.20      705.85    187.11 o
   0   8   5      442.99      730.19    104.34 o
   1   8   5      473.89      650.09     68.34 o
   2   8   5       42.09      -12.46     53.52 o
   3   8   5     2299.09     2485.74     78.09 o
   4   8   5      349.61      594.19     80.73 o
   5   8   5      613.81      687.62     73.27 o
   6   8   5      916.96      984.19     71.25 o
   7   8   5     3903.30     4203.34    121.18 o
   8   8   5        0.37       47.03     49.11 o
   9   8   5     1394.74     1540.71     95.30 o
  10   8   5      607.50      598.93    150.60 o
  11   8   5     1052.24     1020.65    121.93 o
  12   8   5      747.88      514.98    121.31 o
  13   8   5     1178.09     1283.52    130.34 o
  14   8   5      173.62      275.27     96.88 o
  15   8   5      251.75       44.39    128.96 o
  16   8   5      239.25      128.59    113.43 o
  17   8   5        0.98       47.24    155.91 o
  18   8   5       52.68      -39.02    113.37 o
  19   8   5       12.33       49.49     90.46 o
  20   8   5        7.19      -45.11    137.36 o
   1   9   5       34.37        0.93     62.52 o
   2   9   5     3672.17     3744.45     91.05 o
   3   9   5      426.89      389.77     71.01 o
   4   9   5     2117.88     2147.84     90.18 o
   5   9   5       76.76      157.89     78.83 o
   6   9   5     2478.46     2375.59     97.80 o
   7   9   5      351.48      366.97     73.41 o
   8   9   5     6635.90     6989.83    116.79 o
   9   9   5        5.27       51.90     47.38 o
  10   9   5      202.10      225.73    119.11 o
  11   9   5      938.62     1116.59    145.80 o
  12   9   5     4198.65     4492.43    171.00 o
  13   9   5       63.91     -108.01    108.01 o
  14   9   5       14.12       16.54     96.36 o
  15   9   5      150.29      259.09    106.86 o
  16   9   5     2314.12     2792.00    249.87 o
  17   9   5       90.62      245.35    134.56 o
  18   9   5       13.02      116.54     96.69 o
  19   9   5        5.81     -203.64    218.29 o
   0  10   5        0.45     -115.29    116.50 o
   1  10   5       13.28       31.73     66.44 o
   2  10   5      117.48       70.36     70.98 o
   3  10   5      210.98      163.70     65.35 o
   4  10   5        0.33       12.98     61.64 o
   5  10   5       53.03      101.72     88.00 o
   6  10   5      800.43      882.57     84.99 o
   7  10   5        9.83       55.63     61.64 o
   8  10   5      893.62      763.41    102.84 o
   9  10   5       12.51      -52.02     52.02 o
  10  10   5      375.60      237.82     68.05 o
  11  10   5      712.85      696.07    125.41 o
  12  10   5       88.30      106.58     95.48 o
  13  10   5        3.73       87.11     92.02 o
  14  10   5       13.49      -69.22    102.64 o
  15  10   5       78.34       -1.39    134.50 o
  16  10   5       31.70       -5.50    143.81 o
  17  10   5       14.20      170.17    199.70 o
   1  11   5      184.14      256.85     90.29 o
   2  11   5     3523.76     4098.97    117.40 o
   3  11   5      292.46      207.97     95.23 o
   4  11   5        5.66      -34.56     77.17 o
   5  11   5       15.94      -62.92     68.31 o
   6  11   5     2100.69     2228.07    108.67 o
   7  11   5       19.34       97.11     67.97 o
   8  11   5       86.08       -6.46     78.54 o
   9  11   5       23.30       16.32     71.30 o
  10  11   5      425.05      405.07     74.94 o
  11  11   5       24.46       32.02     94.40 o
  12  11   5      223.19      197.07    113.17 o
  13  11   5        5.41       21.31    134.27 o
  14  11   5        6.52      -30.02    116.78 o
  15  11   5        5.46      138.11    131.08 o
  16  11   5      734.24      661.10    192.34 o
   0  12   5        6.41       42.36    114.33 o
   1  12   5        0.22      -46.72     85.56 o
   2  12   5        9.41       10.33     72.42 o
   3  12   5       11.48       69.49    104.66 o
   4  12   5       90.29      -73.51     80.98 o
   5  12   5      123.01      176.62    106.36 o
   6  12   5       82.09       83.76     84.00 o
   7  12   5       24.72      118.26     96.26 o
   8  12   5        4.42      -11.70     84.15 o
   9  12   5      369.83      267.44     86.32 o
  10  12   5      317.61      283.29    102.93 o
  11  12   5      176.15      315.47    112.82 o
  12  12   5      137.35      271.14    118.31 o
  13  12   5       46.02       14.69    112.31 o
  14  12   5        7.83      119.54    144.80 o
   1  13   5      137.71       89.82     95.90 o
   2  13   5     3785.52     4045.23    163.54 o
   3  13   5      592.81      615.08    101.42 o
   4  13   5     1092.32     1361.00    110.26 o
   5  13   5       22.46       21.88     93.75 o
   6  13   5     1169.48     1210.82    143.28 o
   7  13   5      357.85      542.05    132.83 o
   8  13   5     1452.34     1512.39    146.32 o
   9  13   5      148.95      234.22    113.91 o
  10  13   5      135.70      254.05    112.67 o
  11  13   5      116.60       39.48    122.10 o
  12  13   5      621.40      811.52    159.74 o
   0  14   5      101.37      336.65    150.38 o
   1  14   5      647.93      449.65    118.17 o
   2  14   5      100.32      164.48    103.00 o
   3  14   5      202.32      373.97    102.49 o
   4  14   5        0.29       43.56    104.01 o
   5  14   5      325.60      193.24    132.00 o
   6  14   5      395.23      215.68    102.93 o
   7  14   5        0.26       16.45    144.26 o
   8  14   5       57.23      -53.63     75.30 o
   9  14   5       31.28     -109.55    109.55 o
   1  15   5      133.96       -1.67    106.41 o
   2  15   5     2336.47     2889.91    194.62 o
   3  15   5      137.02       91.68    106.66 o
   4  15   5      802.70      683.74    167.99 o
   0   0   6    11136.32    12248.98    381.57 o
   1   0   6    15138.40    15524.46    310.71 o
   2   0   6    24215.04    24349.40    422.68 o
   3   0   6    25690.74    25450.34    402.24 o
   4   0   6      752.36     1070.02    111.20 o
   5   0   6      199.04       44.67     54.57 o
   6   0   6      516.82      568.65     67.17 o
   7   0   6    14406.26    14594.17    160.89 o
   8   0   6    16866.01    17107.88    189.77 o
   9   0   6     6594.60     6034.31    106.01 o
  10   0   6    10511.08    11240.46    196.70 o
  11   0   6     4128.45     3991.10    117.64 o
  12   0   6     1011.06     1115.96    126.00 o
  13   0   6      480.41      538.85    145.56 o
  14   0   6     4832.43     4303.51    268.13 o
  15   0   6     3483.54     3590.47    279.07 o
  16   0   6      949.60      855.27    104.14 o
  17   0   6     3587.29     3676.64    145.00 o
  18   0   6      888.42     1230.35    150.00 o
  19   0   6     4545.00     4865.53    236.67 o
  20   0   6      146.65      170.86    146.62 o
  21   0   6       17.83       28.75    100.35 o
  22   0   6      201.45      243.21    105.86 o
  23   0   6     1116.48      503.79    149.94 o
   1   1   6      364.10      623.13    132.37 o
   2   1   6     2719.81     2595.22    138.14 o
   3   1   6      730.50      834.91     70.01 o
   4   1   6    10875.43    10986.79    118.94 o
   5   1   6       79.36       64.88     39.55 o
   6   1   6      392.20      394.84     41.97 o
   7   1   6     3547.67     3766.02     58.82 o
   8   1   6    19446.34    19745.51    143.83 o
   9   1   6      924.25      934.79     53.74 o
  10   1   6      125.85      124.44     56.13 o
  11   1   6      569.77      682.22     62.87 o
  12   1   6     6689.60     7156.74    127.32 o
  13   1   6      899.28      862.22     75.45 o
  14   1   6       17.33      103.84     74.52 o
  15   1   6      107.68      106.46     85.88 o
  16   1   6     1421.31     1582.54     97.36 o
  17   1   6      460.98      542.31     83.02 o
  18   1   6        1.07       -5.53     82.00 o
  19   1   6      104.23      143.83    127.27 o
  20   1   6      428.13      390.56     68.61 o
  21   1   6      255.55      123.42     94.46 o
  22   1   6        2.47      -33.59     78.07 o
  23   1   6       68.95      -13.46     63.87 o
   0   2   6    61280.18    62659.00    783.30 o
   1   2   6    78105.76    77939.09    724.57 o
   2   2   6    15658.98    16036.81    172.48 o
   3   2   6     4008.98     3807.82    102.62 o
   4   2   6     8301.79     7928.64     90.09 o
   5   2   6    20354.52    19805.04    152.31 o
   6   2   6       25.41      -10.95     38.55 o
   7   2   6     2294.94     2362.21     48.59 o
   8   2   6    16789.68    17391.91    157.27 o
   9   2   6    19171.48    18990.25    189.05 o
  10   2   6     4118.72     4116.40     87.54 o
  11   2   6      107.23       47.81     42.92 o
  12   2   6      263.04      362.57     61.15 o
  13   2   6     2102.00     2137.31     92.54 o
  14   2   6     2122.90     1952.91     72.58 o
  15   2   6     1773.19     1828.34     86.40 o
  16   2   6      117.24       -4.43     63.95 o
  17   2   6     3623.53     3815.71    112.87 o
  18   2   6      552.70      797.21     92.40 o
  19   2   6     2276.86     2374.59    127.36 o
  20   2   6     1463.91     1433.36     82.52 o
  21   2   6        2.51        0.63     76.46 o
  22   2   6      239.92      190.54     76.98 o
  23   2   6      272.48       83.93    105.95 o
   1   3   6     8980.20     9925.82    124.55 o
   2   3   6     2603.35     2423.05     75.47 o
   3   3   6     3245.33     3378.05     74.75 o
   4   3   6      114.18      128.34     30.19 o
   5   3   6        1.03       26.46     36.76 o
   6   3   6      191.93      203.14     77.88 o
   7   3   6      863.12      929.79     89.76 o
   8   3   6      446.66      427.11     75.19 o
   9   3   6       20.57       34.19     55.06 o
  10   3   6      311.30      269.56     62.74 o
  11   3   6      304.98      331.31     43.65 o
  12   3   6      594.55      509.61     60.69 o
  13   3   6       64.42       85.74     53.88 o
  14   3   6      186.49      205.79     79.11 o
  15   3   6      906.52     1159.97    111.79 o
  16   3   6      999.43     1037.26     64.80 o
  17   3   6      404.77      371.51     66.37 o
  18   3   6        0.03      -37.88     65.04 o
  19   3   6      156.43      139.61     72.14 o
  20   3   6      161.71       21.52     64.56 o
  21   3   6      165.07      186.38     65.40 o
  22   3   6        8.18      -26.32    107.60 o
   0   4   6    61770.61    61071.43    758.95 o
   1   4   6    74543.02    74446.45    650.88 o
   2   4   6     4354.12     4837.74    101.25 o
   3   4   6     4997.47     5055.40     86.44 o
   4   4   6     9303.78     8515.36     86.39 o
   5   4   6    16571.68    14694.91    138.15 o
   6   4   6      480.79      449.78     80.28 o
   7   4   6      594.78      514.56     84.20 o
   8   4   6     6970.45     6795.58    145.00 o
   9   4   6     5840.48     5642.55    141.99 o
  10   4   6     5771.47     6080.58    160.23 o
  11   4   6      276.75      300.36     76.15 o
  12   4   6      312.25      368.05     68.26 o
  13   4   6      674.79      943.59     74.47 o
  14   4   6     3174.48     2916.19    206.33 o
  15   4   6     1532.00     1653.75    122.77 o
  16   4   6       20.22       16.26     79.11 o
  17   4   6     1513.15     1588.82    157.34 o
  18   4   6      878.00     1147.15    121.68 o
  19   4   6     1816.85     1859.41    198.28 o
  20   4   6      248.80      144.99     79.91 o
  21   4   6       14.27        0.51     89.71 o
  22   4   6      168.31      167.13    103.93 o
   1   5   6     4104.04     4431.84     78.14 o
   2   5   6      449.44      452.99     55.08 o
   3   5   6     3261.38     3503.91     69.95 o
   4   5   6     2332.80     2075.49     58.17 o
   5   5   6      970.36      947.14     62.05 o
   6   5   6     1693.23     1660.39     62.89 o
   7   5   6      199.78      247.27    100.57 o
   8   5   6        1.08      -11.31     85.77 o
   9   5   6       59.68      154.23     94.04 o
  10   5   6     2147.58     2040.88    144.42 o
  11   5   6      371.09      409.01     87.14 o
  12   5   6       53.96        0.51     95.75 o
  13   5   6       20.69       58.92     92.09 o
  14   5   6      214.11      262.23     76.38 o
  15   5   6      923.68     1051.82     71.25 o
  16   5   6      127.53       55.70     62.94 o
  17   5   6        2.69      -17.25     65.77 o
  18   5   6        4.20       -6.96     67.70 o
  19   5   6       24.89       77.92     83.64 o
  20   5   6      125.22       84.07     85.06 o
  21   5   6        5.17     -140.41    151.52 o
  22   5   6        5.29     -135.72    135.72 o
   0   6   6    25924.24    24839.54    282.41 o
   1   6   6    39816.11    40186.29    285.32 o
   2   6   6     1999.48     2398.91     77.41 o
   3   6   6      552.53      591.48     47.21 o
   4   6   6     8175.35     8060.30     98.14 o
   5   6   6    39752.92    40132.86    312.89 o
   6   6   6     2802.15     2812.01     66.53 o
   7   6   6        0.37       -8.66     48.25 o
   8   6   6     9567.88     9376.18    161.87 o
   9   6   6    24547.70    24198.22    280.77 o
  10   6   6     4235.23     4402.37    146.38 o
  11   6   6      140.72      128.85     99.68 o
  12   6   6      146.07       78.80     89.10 o
  13   6   6     5113.90     5243.17    174.80 o
  14   6   6     1134.24      996.08    131.23 o
  15   6   6      749.91     1193.53    122.04 o
  16   6   6        5.64       99.12    108.22 o
  17   6   6      697.97      651.90    126.58 o
  18   6   6      395.37      413.76    132.55 o
  19   6   6     1177.12      802.98    174.55 o
  20   6   6      520.85      386.55    192.41 o
  21   6   6       10.82       -1.62    164.35 o
   1   7   6     4506.46     4983.64    104.85 o
   2   7   6      824.64      951.40     61.23 o
   3   7   6     3997.29     4170.03     77.61 o
   4   7   6      279.38      277.79     58.75 o
   5   7   6      386.01      296.90     70.78 o
   6   7   6      407.90      396.05     62.45 o
   7   7   6       81.24       51.26     53.93 o
   8   7   6       23.33      -86.53     86.53 o
   9   7   6      192.81      217.78    106.20 o
  10   7   6     1219.30     1268.04    106.12 o
  11   7   6       12.86      -21.74    107.31 o
  12   7   6      486.77      619.50    139.78 o
  13   7   6       32.04        1.27    109.61 o
  14   7   6      738.34      706.34    121.33 o
  15   7   6      160.48      260.31     98.98 o
  16   7   6       81.54      161.30    108.08 o
  17   7   6      382.44      325.82    163.02 o
  18   7   6       49.49      117.44    140.17 o
  19   7   6        1.93      154.43    136.35 o
  20   7   6       36.50     -133.99    151.70 o
   0   8   6     4888.58     4233.40    138.24 o
   1   8   6     4581.79     4010.45    103.93 o
   2   8   6        0.76      106.48     69.46 o
   3   8   6       89.51       65.17     58.42 o
   4   8   6      744.96      717.95     60.49 o
   5   8   6     2542.51     2169.36     84.46 o
   6   8   6       78.87      149.29     56.83 o
   7   8   6        1.89       16.92     64.94 o
   8   8   6      790.05      679.45     60.99 o
   9   8   6     1876.15     1871.41    129.02 o
  10   8   6     1221.70     1367.20    121.37 o
  11   8   6      445.90      577.62    109.83 o
  12   8   6        4.43      -94.38     94.38 o
  13   8   6     1586.98     1898.58    138.74 o
  14   8   6      732.38      807.86    122.97 o
  15   8   6     1565.03     1774.57    138.32 o
  16   8   6      241.65      137.69    121.88 o
  17   8   6      583.45      652.92    124.40 o
  18   8   6      361.65      453.74    124.34 o
  19   8   6     1117.91     1452.25    204.66 o
   1   9   6      336.67      346.13     71.37 o
   2   9   6      970.13      850.97     95.55 o
   3   9   6     1001.28     1304.39     74.56 o
   4   9   6      194.40       66.13     65.98 o
   5   9   6     1317.21     1351.29    107.57 o
   6   9   6      754.72      803.64     86.30 o
   7   9   6       46.89       28.21     69.61 o
   8   9   6        2.94      -38.37     66.57 o
   9   9   6      566.25      640.58     73.92 o
  10   9   6      459.79      280.12    115.49 o
  11   9   6        0.44       18.07     84.72 o
  12   9   6        0.16      -11.13     99.39 o
  13   9   6        3.04     -106.22    106.22 o
  14   9   6      166.44      197.34    108.23 o
  15   9   6      311.33      194.43    135.76 o
  16   9   6       50.45      137.23    111.85 o
  17   9   6       36.27      167.72     98.34 o
  18   9   6       45.01      147.32    106.68 o
   0  10   6     1192.15     1134.54    122.92 o
   1  10   6     2525.88     2582.14    113.02 o
   2  10   6       17.50      131.84     83.34 o
   3  10   6       25.04      -11.16     73.55 o
   4  10   6      234.17      236.03     94.20 o
   5  10   6     4162.01     4573.49    147.24 o
   6  10   6      455.81      698.94     84.01 o
   7  10   6      188.93      205.64     79.63 o
   8  10   6      443.13      493.78     78.18 o
   9  10   6     3559.64     3360.84    153.43 o
  10  10   6     1286.80     1543.65    140.21 o
  11  10   6      559.75      650.98     99.17 o
  12  10   6        1.60        1.84    100.00 o
  13  10   6     1153.27     1020.42    140.32 o
  14  10   6      564.01      438.34    129.00 o
  15  10   6      713.72      764.71    168.52 o
  16  10   6        0.21      -13.92     99.69 o
  17  10   6       55.49      102.61    110.46 o
   1  11   6      338.31      289.72     84.55 o
   2  11   6        3.33       56.63     89.10 o
   3  11   6      941.76     1093.70     80.14 o
   4  11   6      110.80       55.91     85.29 o
   5  11   6       11.98       39.91     76.90 o
   6  11   6      175.40      115.75     91.13 o
   7  11   6      182.58      303.09     83.49 o
   8  11   6      371.51      247.42     75.61 o
   9  11   6       49.89       41.79     82.83 o
  10  11   6      148.48      108.50     50.03 o
  11  11   6       40.93     -120.93    125.81 o
  12  11   6      133.79      134.45    106.13 o
  13  11   6      382.58      141.31    115.43 o
  14  11   6       28.09      -55.72    100.37 o
  15  11   6      106.06      109.42    108.85 o
  16  11   6       93.33      142.82    104.50 o
   0  12   6     2634.78     2821.71    164.67 o
   1  12   6     2728.34     2765.37    102.19 o
   2  12   6        9.76       33.51     77.65 o
   3  12   6     1920.29     2140.75    114.47 o
   4  12   6      999.91     1377.24    125.90 o
   5  12   6     2974.22     3286.54    115.70 o
   6  12   6      105.24      383.48    107.69 o
   7  12   6      645.67      554.26     86.51 o
   8  12   6      368.23      363.45     78.93 o
   9  12   6     2286.02     2082.67    116.47 o
  10  12   6      255.56      230.09     59.23 o
  11  12   6       42.74       46.63    130.78 o
  12  12   6        0.78      -79.91    134.39 o
  13  12   6      566.99      479.44    126.73 o
  14  12   6      159.67      232.66    186.51 o
   1  13   6       28.32       87.93     81.44 o
   2  13   6      471.84      232.47    105.66 o
   3  13   6      119.94      352.86    113.01 o
   4  13   6       73.85      124.01    124.22 o
   5  13   6      116.88       58.48     89.71 o
   6  13   6      293.66       54.36     77.60 o
   7  13   6        0.23        1.96     90.05 o
   8  13   6       59.67       11.54     84.20 o
   9  13   6       95.80     -121.44    121.44 o
  10  13   6      122.95      101.55    102.18 o
  11  13   6        5.47      217.14    106.70 o
  12  13   6        0.84     -128.90    128.90 o
   0  14   6      836.36      983.53    189.25 o
   1  14   6      410.30      414.91    142.26 o
   2  14   6       60.93      -20.63    107.55 o
   3  14   6      202.95       35.62    103.75 o
   4  14   6      331.71      118.03    122.31 o
   5  14   6     1114.91     1082.46    129.62 o
   6  14   6      359.46      211.28    101.37 o
   7  14   6        1.74       24.11     85.76 o
   8  14   6      163.96      207.07    116.50 o
   9  14   6     1223.34      899.94    150.38 o
   1  15   6      147.95      195.20    118.62 o
   2  15   6      184.10      176.36    114.33 o
   3  15   6      353.06      265.95    124.99 o
   1   1   7    15035.77    13658.18    215.83 o
   2   1   7      149.87       16.18     80.74 o
   3   1   7      123.93      130.47     64.52 o
   4   1   7     8859.11     7368.34     95.65 o
   5   1   7    13060.25    11483.16    120.94 o
   6   1   7     5747.60     5756.90     82.79 o
   7   1   7    12119.19    10789.07    105.40 o
   8   1   7     3987.72     3991.69     67.55 o
   9   1   7     1040.85      931.29     51.73 o
  10   1   7     1128.21     1032.29     63.50 o
  11   1   7     3589.59     2945.17     79.69 o
  12   1   7     8158.41     7727.89    135.91 o
  13   1   7      577.38      449.16     70.63 o
  14   1   7      990.88     1462.83     95.98 o
  15   1   7     1344.36     1464.23    103.02 o
  16   1   7      240.07      355.42     92.78 o
  17   1   7     1556.33     1797.00     89.09 o
  18   1   7     1421.05     1387.64     87.61 o
  19   1   7       23.72      -36.25     84.59 o
  20   1   7      135.88      223.40     94.54 o
  21   1   7      718.19      411.99     91.98 o
  22   1   7      284.98      166.29     74.87 o
  23   1   7       60.40        2.09     66.39 o
   0   2   7    18517.44    18877.57    355.28 o
   1   2   7     4097.67     3807.91    112.82 o
   2   2   7    10947.00     9669.31    155.46 o
   3   2   7     1183.68     1129.14     86.49 o
   4   2   7      214.28      288.26     66.44 o
   5   2   7     4304.01     4389.03     74.00 o
   6   2   7     2850.31     3105.35     65.75 o
   7   2   7      679.03      732.67     46.17 o
   8   2   7      235.17      201.44     53.57 o
   9   2   7      958.10      930.37     44.24 o
  10   2   7     1491.69     1830.38     73.63 o
  11   2   7      632.77      603.83     71.08 o
  12   2   7       42.72      136.11     66.29 o
  13   2   7       22.71      -37.50     60.08 o
  14   2   7      876.31      988.58     79.65 o
  15   2   7      276.40      289.31     78.43 o
  16   2   7       17.76      -73.68     73.68 o
  17   2   7      154.22      131.49     81.59 o
  18   2   7       52.52       17.33     78.74 o
  19   2   7       29.96      154.55     81.23 o
  20   2   7        1.68      -14.92     69.70 o
  21   2   7       10.82      -36.90     60.63 o
  22   2   7       18.37      153.85     79.90 o
   1   3   7    36831.81    36734.95    329.49 o
   2   3   7    11252.97    10568.36    143.34 o
   3   3   7     1606.79     1705.26     75.83 o
   4   3   7      150.16      287.91     62.88 o
   5   3   7     1507.28     1284.70     55.49 o
   6   3   7     9316.65     8706.39    104.88 o
   7   3   7     3542.84     2707.10     72.02 o
   8   3   7      146.05       48.02     71.94 o
   9   3   7     1457.53     1643.90     86.77 o
  10   3   7     1148.70      944.05     64.11 o
  11   3   7      338.99      213.89     82.62 o
  12   3   7     4657.33     4115.71    194.87 o
  13   3   7      725.10      706.83     49.37 o
  14   3   7       98.86      146.54     56.43 o
  15   3   7      361.90      357.19     61.60 o
  16   3   7      169.10      158.06     53.84 o
  17   3   7      924.08     1003.31     86.32 o
  18   3   7       91.20       47.76     55.03 o
  19   3   7       33.17      -63.22     63.22 o
  20   3   7       13.44       17.29     58.46 o
  21   3   7      284.46      202.19     65.08 o
  22   3   7        3.15      -77.27     95.76 o
   0   4   7    12274.05    12663.49    285.41 o
   1   4   7      739.16      707.13     80.13 o
   2   4   7     6106.11     5510.33    127.88 o
   3   4   7     3646.31     3629.08    103.96 o
   4   4   7      246.68      253.81     42.41 o
   5   4   7        2.24       25.77     80.82 o
   6   4   7      550.21      430.31     59.64 o
   7   4   7      584.99      464.99     86.96 o
   8   4   7      250.03      300.10     92.26 o
   9   4   7       11.72       39.46     86.99 o
  10   4   7      513.15      881.48    103.18 o
  11   4   7      261.74      151.62     92.50 o
  12   4   7       26.68       24.20     40.15 o
  13   4   7      329.96      418.70     84.91 o
  14   4   7       17.75       16.87     80.59 o
  15   4   7       24.61       -5.29     83.00 o
  16   4   7       54.41      -49.92     84.49 o
  17   4   7        9.47       25.65     81.53 o
  18   4   7        3.41       -0.14     82.49 o
  19   4   7        1.39       63.28    106.57 o
  20   4   7       52.88       98.20     99.09 o
  21   4   7      135.50       47.59    101.96 o
  22   4   7        3.70     -137.20    137.20 o
   1   5   7    27558.33    27984.18    242.57 o
   2   5   7    18327.12    18126.85    165.30 o
   3   5   7    17377.44    17666.08    155.16 o
   4   5   7     1107.60     1203.25     48.07 o
   5   5   7     1091.53     1172.08     71.95 o
   6   5   7    20775.93    20549.67    175.35 o
   7   5   7    26696.65    26991.44    285.72 o
   8   5   7     4040.48     3912.73    126.58 o
   9   5   7       59.01       78.67    110.30 o
  10   5   7     5327.00     5325.84    223.33 o
  11   5   7    11280.68    11671.42    197.23 o
  12   5   7     4561.48     5012.37    155.78 o
  13   5   7      325.62      260.09     95.27 o
  14   5   7      176.39      212.67     99.15 o
  15   5   7     3748.92     4083.15    189.63 o
  16   5   7      467.46      444.30     76.19 o
  17   5   7     1753.06     1650.60    140.60 o
  18   5   7       25.51      107.38     68.01 o
  19   5   7      301.36      202.78     75.31 o
  20   5   7      274.97      348.83     87.68 o
  21   5   7      991.04      950.96    186.94 o
   0   6   7    10272.22    10801.20    194.66 o
   1   6   7     1104.46     1252.98     57.99 o
   2   6   7     2485.17     2355.02     64.05 o
   3   6   7      143.52       90.53     48.98 o
   4   6   7       17.44       -1.56     43.77 o
   5   6   7      978.44     1086.94     77.52 o
   6   6   7      690.11      692.87     63.61 o
   7   6   7     1634.41     1455.82    140.26 o
   8   6   7      292.51      417.21     89.86 o
   9   6   7     1538.22     1680.51    108.32 o
  10   6   7      648.10      715.24    118.02 o
  11   6   7      134.42      101.21     95.23 o
  12   6   7        3.46       17.99     98.24 o
  13   6   7      577.20      582.56    117.84 o
  14   6   7      271.72      301.49    128.41 o
  15   6   7        3.24      -72.48     99.97 o
  16   6   7       39.33     -114.48    114.48 o
  17   6   7      196.98      199.22    127.61 o
  18   6   7      228.48      289.75    136.16 o
  19   6   7       59.95       78.47    116.97 o
  20   6   7      186.10      122.79    140.48 o
  21   6   7        4.36       95.65    144.12 o
   1   7   7     2492.69     2434.97     83.48 o
   2   7   7     2320.77     2007.53     62.88 o
   3   7   7     2961.94     2776.78     81.36 o
   4   7   7       15.05       16.88     52.33 o
   5   7   7      309.64      315.07     64.31 o
   6   7   7     2831.43     2883.82    112.06 o
   7   7   7     5757.41     5652.02    106.77 o
   8   7   7     2108.72     2055.90    117.04 o
   9   7   7      425.72      476.95     92.98 o
  10   7   7      187.74      139.22    123.94 o
  11   7   7     1900.98     2295.48    133.04 o
  12   7   7     2563.94     2432.11    127.03 o
  13   7   7       36.35      119.84    102.26 o
  14   7   7       17.89       37.19    106.38 o
  15   7   7      277.42      317.93    127.71 o
  16   7   7      407.68      403.33    132.46 o
  17   7   7      107.69      205.29    107.48 o
  18   7   7        1.58      246.18    134.66 o
  19   7   7        0.50       78.98    112.99 o
  20   7   7      201.54      177.26    112.34 o
   0   8   7      154.27      151.81     82.78 o
   1   8   7       25.97       29.24     53.09 o
   2   8   7      682.71      777.95     72.13 o
   3   8   7     1600.08     1630.89     66.04 o
   4   8   7      120.85      114.06     61.76 o
   5   8   7        8.69       55.51     64.70 o
   6   8   7       63.69       89.94     57.74 o
   7   8   7      525.39      465.50     73.27 o
   8   8   7       55.24       47.85     53.94 o
   9   8   7       23.19      -65.30    100.44 o
  10   8   7      633.21      759.27    114.77 o
  11   8   7      256.43      124.86    111.98 o
  12   8   7     1247.79     1278.71    147.61 o
  13   8   7        7.32       73.96    111.48 o
  14   8   7        7.91      -65.53     97.82 o
  15   8   7      327.65      336.66    129.76 o
  16   8   7      409.47      419.40    125.60 o
  17   8   7       68.85       -4.29    109.37 o
  18   8   7       77.85       81.08    129.78 o
  19   8   7        1.58      -23.19    132.25 o
   1   9   7     1854.20     1858.11     90.80 o
   2   9   7      750.16      741.54     69.06 o
   3   9   7     1484.82     1460.60     75.04 o
   4   9   7      125.07      189.97     60.82 o
   5   9   7      100.94      245.23     72.48 o
   6   9   7       27.73       42.80     71.89 o
   7   9   7     1497.13     1591.55     89.11 o
   8   9   7      183.65       91.77     61.31 o
   9   9   7      484.18      579.17    146.20 o
  10   9   7      456.87      405.72     95.35 o
  11   9   7     1104.65     1329.02    136.03 o
  12   9   7      765.49      603.76    116.04 o
  13   9   7     1072.82     1359.75    133.44 o
  14   9   7      347.80      244.50    118.18 o
  15   9   7      559.65      536.47    126.36 o
  16   9   7      415.19      379.44    150.37 o
  17   9   7      710.85      543.78    169.19 o
  18   9   7       60.22       50.62    137.22 o
   0  10   7     2114.70     2044.63    165.86 o
   1  10   7     1031.51     1252.53    106.45 o
   2  10   7      496.46      577.50     84.66 o
   3  10   7      110.40       90.03     68.66 o
   4  10   7      233.16      198.81     70.71 o
   5  10   7      134.46      209.48     77.55 o
   6  10   7      566.99      425.57     75.16 o
   7  10   7        0.72       61.39     63.75 o
   8  10   7      241.21      395.51     64.09 o
   9  10   7        2.92       34.24     59.85 o
  10  10   7       36.27      107.80    114.05 o
  11  10   7      435.63      439.06    108.85 o
  12  10   7        6.33      228.55    109.69 o
  13  10   7        0.33       23.03    101.56 o
  14  10   7      109.90      175.11    115.58 o
  15  10   7       29.46       -3.45    122.46 o
  16  10   7       20.93      167.94    145.10 o
  17  10   7      264.55      335.95    128.14 o
   1  11   7      318.65      286.93    102.86 o
   2  11   7     1683.83     1983.49     99.43 o
   3  11   7     1278.03     1357.88     99.25 o
   4  11   7      154.18      144.01     82.14 o
   5  11   7        4.36      -20.83     85.21 o
   6  11   7      740.51      794.70     99.91 o
   7  11   7     1904.86     1919.71     89.28 o
   8  11   7      480.32      413.19     78.50 o
   9  11   7      151.15      144.57     66.80 o
  10  11   7      215.62      126.26     96.21 o
  11  11   7      897.56      907.09    114.10 o
  12  11   7      390.86      403.44    124.65 o
  13  11   7      358.23      313.39    111.48 o
  14  11   7       65.49       52.20    111.33 o
  15  11   7      143.39      109.03    102.28 o
   0  12   7        6.06      -30.63    107.68 o
   1  12   7       98.90      216.27    100.55 o
   2  12   7      176.57      159.39     76.82 o
   3  12   7      438.48      288.08    107.93 o
   4  12   7        2.28       67.27     75.89 o
   5  12   7      107.38       97.17    103.68 o
   6  12   7      442.73      306.70     85.31 o
   7  12   7        0.03      -31.79     83.75 o
   8  12   7        7.02      154.74     84.67 o
   9  12   7        0.48      117.66     73.55 o
  10  12   7        0.90      -79.07    114.74 o
  11  12   7       17.27      -18.07     95.21 o
  12  12   7      103.55      222.12     93.57 o
  13  12   7       37.69      -43.38    100.97 o
  14  12   7       43.55       14.17    127.88 o
   1  13   7     1522.79     1717.27    111.33 o
   2  13   7     1082.15      993.81    109.83 o
   3  13   7     2982.41     3273.10    132.06 o
   4  13   7      301.62       50.08     80.48 o
   5  13   7      309.10      330.08     92.84 o
   6  13   7      224.32      256.29    101.54 o
   7  13   7     2567.87     2310.48    134.48 o
   8  13   7      186.85      112.30     82.76 o
   9  13   7       78.48      360.74    120.06 o
  10  13   7      129.72      213.83    128.92 o
  11  13   7      905.85      859.76    134.64 o
   0  14   7       39.00      385.47    152.98 o
   1  14   7      109.97      276.07     83.95 o
   2  14   7        3.30      -82.56     82.56 o
   3  14   7       23.75       34.81     91.97 o
   4  14   7        0.11       67.74     91.96 o
   5  14   7        9.86      -45.23     96.70 o
   6  14   7        5.75      -89.05     89.05 o
   7  14   7       31.66      110.94     74.07 o
   8  14   7      223.20      211.80    138.81 o
   1  15   7      125.99      155.62    104.11 o
   2  15   7      594.51      524.57    107.52 o
   0   0   8     6396.33     7043.33    297.92 o
   1   0   8      814.90      956.40    144.33 o
   2   0   8      154.27      233.43    130.92 o
   3   0   8     1878.04     1655.08    121.76 o
   4   0   8    56359.12    52358.49    583.82 o
   5   0   8       12.76       38.63     79.35 o
   6   0   8      161.84      148.60     74.20 o
   7   0   8      915.41     1153.06    101.42 o
   8   0   8    13314.56    13747.48    198.22 o
   9   0   8       63.30       61.03     68.60 o
  10   0   8    12500.23    12336.91    171.54 o
  11   0   8      458.18      573.30     73.95 o
  12   0   8      650.31      826.34     99.44 o
  13   0   8      647.92      600.37    148.37 o
  14   0   8     3608.72     4025.54    136.35 o
  15   0   8       24.72       19.91    149.52 o
  16   0   8      180.79      163.48    158.70 o
  17   0   8      259.48      387.39    175.25 o
  18   0   8     1093.86     1253.60    191.82 o
  19   0   8      886.82      836.88    167.38 o
  20   0   8     2354.32     2064.72    378.68 o
  21   0   8       85.46      -15.50     95.88 o
  22   0   8       17.70      130.06    105.30 o
   1   1   8      263.94      356.78     99.28 o
   2   1   8       87.31       53.29     78.90 o
   3   1   8     3226.82     3545.54    111.65 o
   4   1   8      113.28      187.48     55.88 o
   5   1   8      109.71      227.92     62.76 o
   6   1   8     1241.90     1221.79     66.98 o
   7   1   8     4782.80     4804.23     77.85 o
   8   1   8     1031.02     1031.80     57.83 o
   9   1   8      221.68      254.14     43.35 o
  10   1   8     2120.37     2160.15     70.47 o
  11   1   8     3032.90     3104.03     78.62 o
  12   1   8      336.10      409.12     66.52 o
  13   1   8        1.76       82.36     78.16 o
  14   1   8     1160.76     1435.30    140.95 o
  15   1   8      349.73      457.62     72.58 o
  16   1   8       48.88       55.64     85.02 o
  17   1   8      257.79      242.63     88.46 o
  18   1   8      211.14      178.99    119.81 o
  19   1   8        2.20       33.80     70.86 o
  20   1   8       21.15      -17.11     78.29 o
  21   1   8      358.99      338.85     96.50 o
  22   1   8        0.08       51.57     67.96 o
   0   2   8     5507.39     4324.27    201.22 o
   1   2   8     4490.99     4784.81    111.16 o
   2   2   8     8396.03     8765.07    138.31 o
   3   2   8        9.03      -11.10     63.34 o
   4   2   8    41049.67    35592.88    309.28 o
   5   2   8     1599.35     1585.71     63.00 o
   6   2   8    20139.77    19885.85    166.34 o
   7   2   8     7291.02     6824.00     91.86 o
   8   2   8       55.73       92.26     49.07 o
   9   2   8      319.55      350.84     56.73 o
  10   2   8    38637.01    39760.95    302.07 o
  11   2   8     3773.55     3437.50     91.70 o
  12   2   8     2248.80     2300.45     91.35 o
  13   2   8      736.04      772.92     74.53 o
  14   2   8     9900.46    10339.15    151.80 o
  15   2   8      505.81      472.61     79.69 o
  16   2   8      279.95      331.33     73.86 o
  17   2   8       78.25       45.45     69.65 o
  18   2   8     2506.13     2360.77    124.56 o
  19   2   8      335.66      296.96     83.68 o
  20   2   8      323.79      250.50     78.61 o
  21   2   8       11.64      124.73    114.94 o
  22   2   8      201.80      244.61     98.10 o
   1   3   8     2983.40     2787.71     89.63 o
   2   3   8     1101.52     1019.82     75.09 o
   3   3   8      553.26      602.48     64.39 o
   4   3   8     2782.89     2786.16     89.69 o
   5   3   8     5847.90     5607.97     97.00 o
   6   3   8     1688.39     1572.37     55.87 o
   7   3   8    20771.29    20198.92    176.51 o
   8   3   8     4536.76     4737.66     79.51 o
   9   3   8     2393.49     2407.99    135.41 o
  10   3   8     2459.96     2205.72    122.10 o
  11   3   8     3742.73     3163.73    111.46 o
  12   3   8     4248.59     3992.35    132.76 o
  13   3   8       11.24       20.59     50.35 o
  14   3   8      268.60      149.87     71.05 o
  15   3   8       20.36        9.42     48.66 o
  16   3   8      621.07      532.76     86.89 o
  17   3   8       83.24       87.29     54.58 o
  18   3   8        7.15      -50.05     67.97 o
  19   3   8        1.86      -58.31    100.68 o
  20   3   8        3.50      -53.76     53.76 o
  21   3   8        0.71      166.64     96.25 o
  22   3   8        6.53      -14.20     78.95 o
   0   4   8    26025.84    25020.15    408.32 o
   1   4   8     2692.52     2861.82    105.50 o
   2   4   8      657.59      720.37     96.16 o
   3   4   8     3005.20     2917.91    126.83 o
   4   4   8    68553.66    66425.23    594.84 o
   5   4   8     1430.17     1615.97     93.03 o
   6   4   8       23.79        3.31     63.21 o
   7   4   8     1000.30      955.12     68.28 o
   8   4   8    24359.52    24735.10    303.83 o
   9   4   8     1162.97     1286.37    123.24 o
  10   4   8    10652.69    10905.40    206.42 o
  11   4   8     2060.20     2205.00    126.52 o
  12   4   8     3779.53     3836.53    141.26 o
  13   4   8     2278.81     2330.24    141.99 o
  14   4   8     6947.30     7440.93    202.65 o
  15   4   8      416.92      407.07    146.31 o
  16   4   8      332.97      311.73    101.28 o
  17   4   8      402.04      299.95     86.08 o
  18   4   8     3025.34     2998.59    130.19 o
  19   4   8       61.18      126.27     91.96 o
  20   4   8      256.92      347.13    108.87 o
  21   4   8       35.14      120.44    156.51 o
  22   4   8      276.64      404.82    129.14 o
   1   5   8       11.00       23.52     76.01 o
   2   5   8     1664.09     1430.65     84.57 o
   3   5   8     6625.17     6807.23    112.69 o
   4   5   8      207.96      251.56     54.10 o
   5   5   8     1309.55     1460.15     97.92 o
   6   5   8      278.18      312.78     51.26 o
   7   5   8      600.23      587.36     98.09 o
   8   5   8       88.49       86.59     87.98 o
   9   5   8      174.22      228.45    103.29 o
  10   5   8        7.36      118.30    108.43 o
  11   5   8     1882.33     1913.50    147.83 o
  12   5   8        9.91       46.66     95.91 o
  13   5   8      400.39      347.14    107.96 o
  14   5   8      382.37      515.29    123.56 o
  15   5   8     1107.66     1182.65    115.01 o
  16   5   8      102.07       15.91    117.96 o
  17   5   8       99.21      168.63    111.52 o
  18   5   8      320.08      298.11    124.02 o
  19   5   8       12.90       36.89     50.84 o
  20   5   8       23.68     -146.50    150.75 o
  21   5   8        1.17       54.08    173.91 o
   0   6   8    20652.53    19646.54    274.34 o
   1   6   8     2846.58     2917.38     93.86 o
   2   6   8     5659.89     5634.62     99.57 o
   3   6   8      127.19       92.72     53.77 o
   4   6   8    35141.89    33900.31    263.19 o
   5   6   8     5332.68     5288.77     82.41 o
   6   6   8     6677.65     6879.01    109.85 o
   7   6   8      634.14      606.32     64.43 o
   8   6   8    19757.35    19945.25    279.53 o
   9   6   8     3460.37     3367.10    158.76 o
  10   6   8    14883.14    15135.76    230.25 o
  11   6   8       11.95       44.14     96.67 o
  12   6   8     2718.27     2782.86    135.77 o
  13   6   8     2028.90     2130.97    129.53 o
  14   6   8     6280.13     6767.98    162.54 o
  15   6   8      105.88      -34.95    104.08 o
  16   6   8       73.18       28.37    130.68 o
  17   6   8       58.78       53.50    120.44 o
  18   6   8     2505.98     3166.54    269.50 o
  19   6   8      147.77      156.94    123.79 o
  20   6   8      270.27      294.36    132.11 o
  21   6   8        2.04     -155.40    155.40 o
   1   7   8     1181.91     1287.94     77.36 o
   2   7   8      110.67       91.86     64.19 o
   3   7   8     3368.28     3501.05    100.97 o
   4   7   8      268.63      353.66     68.11 o
   5   7   8        0.02      -43.44     47.18 o
   6   7   8      554.83      670.82     69.68 o
   7   7   8      118.85      139.39     61.93 o
   8   7   8       14.21      -69.69     83.27 o
   9   7   8        0.50       88.56    117.58 o
  10   7   8      906.78     1352.57    136.06 o
  11   7   8        1.50       60.60    103.34 o
  12   7   8       30.48      155.91    121.40 o
  13   7   8      351.21      382.89     98.77 o
  14   7   8       50.82      159.32     97.46 o
  15   7   8      238.80      236.06    111.52 o
  16   7   8        5.16       26.93    149.40 o
  17   7   8      203.86      375.46    131.20 o
  18   7   8        1.99       29.80    117.23 o
  19   7   8       19.61      134.26    120.57 o
  20   7   8        0.59      -17.30    120.75 o
   0   8   8     6095.46     5215.07    145.19 o
   1   8   8      524.42      605.49     66.30 o
   2   8   8     1994.61     1885.91     78.21 o
   3   8   8       30.45       19.44     62.80 o
   4   8   8     3457.74     3116.09     76.64 o
   5   8   8      362.21      353.63     69.20 o
   6   8   8     1749.17     1774.34     91.85 o
   7   8   8      306.48      271.14     81.88 o
   8   8   8      681.08      650.24     59.51 o
   9   8   8      172.98       47.72    100.00 o
  10   8   8     3711.16     4001.91    214.70 o
  11   8   8       52.77      179.02    104.15 o
  12   8   8      142.35      286.38     97.52 o
  13   8   8      105.64       79.80     96.28 o
  14   8   8      974.80     1143.38    130.31 o
  15   8   8      340.27      394.64    124.60 o
  16   8   8      291.50      370.58    137.08 o
  17   8   8       45.06       45.26    130.41 o
  18   8   8      274.49      364.03    122.08 o
  19   8   8      274.85      220.95    119.16 o
   1   9   8      261.95      342.34     76.89 o
   2   9   8       96.72       24.33     69.71 o
   3   9   8     2908.26     2957.22    103.99 o
   4   9   8       42.40       30.56     81.68 o
   5   9   8       49.80      -11.69     71.70 o
   6   9   8      443.13      407.93     70.32 o
   7   9   8      543.36      550.02     76.26 o
   8   9   8      738.72      721.81     70.53 o
   9   9   8        0.00       23.24     85.95 o
  10   9   8      464.81      381.94    109.44 o
  11   9   8        9.45       65.42     98.18 o
  12   9   8      519.03      500.57    113.53 o
  13   9   8       17.08      -36.93    120.66 o
  14   9   8       20.50       66.59    114.61 o
  15   9   8        2.40      117.25    112.56 o
  16   9   8       58.80       13.11     98.59 o
  17   9   8       18.44      120.21    114.30 o
  18   9   8      104.08      -28.31    127.00 o
   0  10   8     7710.39     7329.13    168.22 o
   1  10   8      616.39      687.42     76.95 o
   2  10   8      370.17      599.80     77.74 o
   3  10   8       90.69      105.04     90.19 o
   4  10   8     4425.15     4225.29    104.61 o
   5  10   8      518.27      452.48     77.29 o
   6  10   8      314.99      200.72     89.93 o
   7  10   8       70.89      -37.66     66.01 o
   8  10   8     1607.01     1574.20     78.46 o
   9  10   8      318.32      181.38     53.70 o
  10  10   8     2115.41     2071.72    144.10 o
  11  10   8       71.41      170.85    122.98 o
  12  10   8        1.54      -30.66    116.25 o
  13  10   8      136.57      173.49    129.22 o
  14  10   8     1972.97     2470.23    256.10 o
  15  10   8      128.92      155.70    122.23 o
  16  10   8      231.62      256.85    123.99 o
  17  10   8        4.09       39.73    133.21 o
   1  11   8      190.93       30.31     65.19 o
   2  11   8      323.58      293.41     74.65 o
   3  11   8      266.92      269.81     75.13 o
   4  11   8       15.01       26.79     87.31 o
   5  11   8       47.57       61.70     75.52 o
   6  11   8      180.82      179.89     90.64 o
   7  11   8      698.99      805.09     86.54 o
   8  11   8      583.09      521.27     74.82 o
   9  11   8      373.15      346.58    120.05 o
  10  11   8       29.09      102.28    102.20 o
  11  11   8      373.59      364.69    108.75 o
  12  11   8      326.21      294.67    102.92 o
  13  11   8       40.33      132.88     97.05 o
  14  11   8       90.45      153.97    108.67 o
  15  11   8        2.01      234.48    124.03 o
   0  12   8     3303.75     3701.98    166.43 o
   1  12   8      183.30      190.20     75.32 o
   2  12   8     1843.35     2004.22    172.08 o
   3  12   8        9.80      -23.35     67.88 o
   4  12   8     1780.19     2124.01    142.72 o
   5  12   8      838.59      932.76     87.38 o
   6  12   8     5776.55     5431.09    191.12 o
   7  12   8        7.23       -8.27     87.52 o
   8  12   8      862.54      930.99     69.58 o
   9  12   8      943.99      733.63    108.82 o
  10  12   8     4196.58     4219.29    196.51 o
  11  12   8       25.11      180.84    109.48 o
  12  12   8       72.05      125.84    128.06 o
  13  12   8      215.23      150.78    116.00 o
   1  13   8        2.76      110.83     78.41 o
   2  13   8       60.04      113.62     82.11 o
   3  13   8      441.47      304.30     96.39 o
   4  13   8       77.36       78.87    105.93 o
   5  13   8       20.56      -11.33     81.09 o
   6  13   8      354.24      315.91     93.54 o
   7  13   8      576.50      479.54    106.81 o
   8  13   8      168.47      291.27    116.57 o
   9  13   8        8.70      -59.36    111.96 o
  10  13   8      338.11      174.67    129.42 o
  11  13   8      202.05      152.79    117.15 o
   0  14   8     3992.49     3808.45    259.58 o
   1  14   8       70.61      156.30     88.59 o
   2  14   8        8.89      -58.88    100.67 o
   3  14   8      281.22      206.75    100.60 o
   4  14   8     2186.50     1801.88    168.81 o
   5  14   8       90.18       71.02     84.10 o
   6  14   8       30.37       80.20     95.48 o
   7  14   8       92.32     -101.17    141.59 o
   8  14   8      773.17      900.03    187.50 o
   1   1   9    10569.72    10088.91    196.40 o
   2   1   9     4501.28     4113.79    132.73 o
   3   1   9    35491.14    33794.28    324.34 o
   4   1   9      328.43      423.21     72.72 o
   5   1   9        7.67       53.13     44.56 o
   6   1   9      351.34      431.74     52.21 o
   7   1   9      953.75      611.54     65.02 o
   8   1   9      757.02      822.04     71.24 o
   9   1   9      922.76      846.70     57.94 o
  10   1   9       69.73       48.53     45.29 o
  11   1   9     2065.81     2005.71     72.77 o
  12   1   9      362.86      388.86     58.59 o
  13   1   9     1917.58     1766.15     83.12 o
  14   1   9        0.00       11.60    109.77 o
  15   1   9       76.99       76.88     93.42 o
  16   1   9        6.07       60.31     76.55 o
  17   1   9     4780.95     4481.36    176.23 o
  18   1   9      148.74      104.65     69.95 o
  19   1   9       92.78       55.78     69.26 o
  20   1   9        0.52       12.39     73.00 o
  21   1   9      958.46      884.90    108.49 o
  22   1   9       16.53       15.73     85.26 o
   0   2   9     3131.61     3347.47    172.43 o
   1   2   9      345.30      437.03     89.72 o
   2   2   9     1899.23     2227.57    111.89 o
   3   2   9     1267.79     1234.92     85.54 o
   4   2   9     1611.01     1797.07     87.52 o
   5   2   9      311.04      353.44     48.51 o
   6   2   9     1676.90     1720.00     61.69 o
   7   2   9       82.90      121.43     46.69 o
   8   2   9     2134.84     2163.88     90.30 o
   9   2   9       94.86      192.15     51.41 o
  10   2   9      674.43      731.99     67.14 o
  11   2   9      536.32      581.44     56.06 o
  12   2   9      675.88      735.67     65.27 o
  13   2   9      398.00      429.76     69.23 o
  14   2   9      346.60      362.07     73.39 o
  15   2   9       34.84       89.75     64.85 o
  16   2   9        0.11       70.83     75.07 o
  17   2   9        8.16      -10.41     60.27 o
  18   2   9       13.51      -67.12     83.96 o
  19   2   9      284.37      267.00     99.08 o
  20   2   9      125.53       64.97     83.59 o
  21   2   9        2.09       85.09     88.71 o
  22   2   9       69.97      132.93    102.94 o
   1   3   9    11729.54    10800.40    142.51 o
   2   3   9     1208.66     1045.62     92.11 o
   3   3   9    34877.23    34467.51    297.45 o
   4   3   9      459.25      544.97     70.16 o
   5   3   9        5.01       96.16     68.96 o
   6   3   9       86.02       98.64     54.35 o
   7   3   9    11801.05    10369.26    104.75 o
   8   3   9      284.64      297.19     52.13 o
   9   3   9     4044.69     3962.49     83.71 o
  10   3   9       20.27       -0.65     82.28 o
  11   3   9    13434.72    12913.12    194.00 o
  12   3   9      122.77       86.72     44.61 o
  13   3   9     3184.75     2793.65     82.74 o
  14   3   9        6.94       16.22     67.74 o
  15   3   9     3706.26     3401.91    170.83 o
  16   3   9        0.15       37.54     45.91 o
  17   3   9     3857.89     3007.29    270.64 o
  18   3   9       83.22       99.59     73.08 o
  19   3   9     1309.16      823.79    155.96 o
  20   3   9       40.32       25.97     62.98 o
  21   3   9      744.46      642.89    128.36 o
  22   3   9       61.52      -24.77    129.83 o
   0   4   9      238.85      362.51    117.83 o
   1   4   9       54.48       44.59     73.34 o
   2   4   9      197.80      229.25     62.96 o
   3   4   9     1014.02     1013.03     71.13 o
   4   4   9     1771.49     1871.84     74.81 o
   5   4   9       53.04       42.20     60.24 o
   6   4   9     1319.09     1456.09     68.57 o
   7   4   9      258.04      322.30     63.47 o
   8   4   9      857.16     1005.00    117.79 o
   9   4   9      915.77      936.41    118.69 o
  10   4   9       66.25       91.83    106.64 o
  11   4   9       12.33       -1.72    106.78 o
  12   4   9     1927.89     1879.31    179.69 o
  13   4   9       33.93       29.91    124.17 o
  14   4   9     1228.89     1248.42    125.99 o
  15   4   9      403.73      322.60    104.84 o
  16   4   9      213.31      245.89    128.57 o
  17   4   9      228.47      229.02    122.10 o
  18   4   9      295.14      188.34     69.29 o
  19   4   9        0.03       56.71     53.80 o
  20   4   9       22.27      100.99    106.77 o
  21   4   9        5.24      108.16    140.63 o
   1   5   9    17885.28    17921.97    228.29 o
   2   5   9     1105.93     1248.37     93.40 o
   3   5   9    22896.63    23087.57    241.71 o
   4   5   9       83.22      157.50     54.04 o
   5   5   9    16933.90    17630.45    178.73 o
   6   5   9      434.57      442.28     76.98 o
   7   5   9    15261.20    14757.77    145.66 o
   8   5   9       58.93      -76.53    100.89 o
   9   5   9     4566.31     4600.67    171.32 o
  10   5   9      430.75      382.31    118.93 o
  11   5   9    11449.27    11146.09    217.59 o
  12   5   9      658.57      684.89    136.84 o
  13   5   9      318.18      638.00    170.35 o
  14   5   9        4.29       35.26    106.94 o
  15   5   9     3897.11     4056.61    154.94 o
  16   5   9      104.87      114.67    106.40 o
  17   5   9     1155.21     1343.09    146.56 o
  18   5   9      276.55      137.31    124.68 o
  19   5   9     1057.44     1410.27    199.74 o
  20   5   9       30.59      129.66    143.33 o
  21   5   9      775.54      642.42    164.51 o
   0   6   9     4474.03     4401.84    140.17 o
   1   6   9      162.34      195.53     61.16 o
   2   6   9      730.27      676.65     68.37 o
   3   6   9     1170.72     1207.95     66.40 o
   4   6   9     3748.19     3589.29     88.53 o
   5   6   9      709.65      825.62     68.28 o
   6   6   9      172.33      192.06     60.42 o
   7   6   9       50.94       91.32     53.28 o
   8   6   9      775.76      662.27    104.53 o
   9   6   9      432.19      609.98    116.29 o
  10   6   9        6.26     -111.76    111.76 o
  11   6   9       16.00      150.46    133.51 o
  12   6   9     1017.80     1210.04    139.55 o
  13   6   9      822.51      916.28    150.31 o
  14   6   9       11.24       61.84    114.62 o
  15   6   9     1148.81     1246.35    131.51 o
  16   6   9      380.24      172.32    109.53 o
  17   6   9        1.89      -35.83    137.43 o
  18   6   9      121.26      173.47    117.74 o
  19   6   9       52.34      160.49    115.05 o
  20   6   9       54.14      159.65    136.64 o
   1   7   9      745.10      649.74     66.37 o
   2   7   9       62.45      117.05     57.95 o
   3   7   9     8868.78     8672.77    117.62 o
   4   7   9      377.82      373.98     61.42 o
   5   7   9      435.85      433.23     59.96 o
   6   7   9      143.04      204.39     74.22 o
   7   7   9    11478.85    11235.44    171.90 o
   8   7   9       82.73      200.07    110.09 o
   9   7   9     3540.38     3694.75    143.04 o
  10   7   9        5.54       49.23    102.61 o
  11   7   9     3618.50     3705.42    189.11 o
  12   7   9        0.65       61.34     98.82 o
  13   7   9     1180.45     1678.60    124.25 o
  14   7   9        5.47     -115.13    115.13 o
  15   7   9      510.92      429.68    110.18 o
  16   7   9      119.74      163.15     99.86 o
  17   7   9      946.01     1286.87    165.70 o
  18   7   9       31.49       51.92    118.43 o
  19   7   9      144.05      230.97    122.70 o
  20   7   9       59.09      -32.63    115.23 o
   0   8   9     5250.23     5781.96    159.93 o
   1   8   9        8.95        5.34     69.89 o
   2   8   9      287.00      349.52     64.21 o
   3   8   9      499.63      550.91     67.72 o
   4   8   9     1477.49     1860.74     87.68 o
   5   8   9       11.89       12.14     61.52 o
   6   8   9     2631.02     2689.21    105.48 o
   7   8   9       79.00       30.57     71.59 o
   8   8   9      561.56      404.16     50.06 o
   9   8   9       52.62       67.88    102.72 o
  10   8   9      736.15      760.29    122.44 o
  11   8   9       26.42        0.11    100.02 o
  12   8   9       13.60       27.40     94.05 o
  13   8   9       34.50       12.16    106.89 o
  14   8   9      105.02       85.01    121.60 o
  15   8   9      495.67      494.87    115.30 o
  16   8   9       21.73       15.82    105.74 o
  17   8   9      181.78      155.88    128.70 o
  18   8   9       37.91      147.22    153.57 o
  19   8   9       19.35      190.78    169.98 o
   1   9   9     5172.08     5723.39    104.71 o
   2   9   9       39.92       63.20     72.53 o
   3   9   9     2985.75     3090.26     97.06 o
   4   9   9       27.69       18.45     72.16 o
   5   9   9     4326.23     4341.52    123.01 o
   6   9   9      187.31      159.75     90.07 o
   7   9   9      822.02      905.41     76.76 o
   8   9   9       54.03       62.76     51.74 o
   9   9   9        3.00       45.82    110.32 o
  10   9   9      748.18      683.96    112.82 o
  11   9   9       47.41      114.01     95.11 o
  12   9   9       84.95      -25.00    124.10 o
  13   9   9      591.03      476.52    120.83 o
  14   9   9      149.90       87.30    135.67 o
  15   9   9       37.92       69.06    115.33 o
  16   9   9       11.87      -21.26    124.46 o
  17   9   9      776.83      755.72    147.66 o
  18   9   9       15.89       11.43    123.77 o
   0  10   9     1160.12     1512.63    161.61 o
   1  10   9       39.80      139.95     67.32 o
   2  10   9      920.20      756.65     80.11 o
   3  10   9      428.02      364.00     84.64 o
   4  10   9     1667.92     1533.19     82.82 o
   5  10   9      237.48      193.50     81.76 o
   6  10   9     2643.19     2491.90    100.85 o
   7  10   9      111.39      154.21     77.43 o
   8  10   9      452.84      405.13     64.75 o
   9  10   9      353.56      328.69     94.76 o
  10  10   9     1644.83     1502.22    179.52 o
  11  10   9      138.51      215.18    130.91 o
  12  10   9       51.51       74.28    112.35 o
  13  10   9      118.02       15.60    104.43 o
  14  10   9      461.98      356.26    127.53 o
  15  10   9       11.44        5.36    118.77 o
  16  10   9        0.00      140.98    129.97 o
   1  11   9       52.11      128.61     82.05 o
   2  11   9      127.69      235.03     71.43 o
   3  11   9     3303.87     3057.87    101.64 o
   4  11   9      111.14       30.50     65.65 o
   5  11   9      744.09      699.71     90.89 o
   6  11   9        2.73      -21.99     79.58 o
   7  11   9     6513.94     6685.75    183.12 o
   8  11   9      159.69       22.16     69.45 o
   9  11   9     2671.89     1819.26    310.84 o
  10  11   9       97.06       31.68    105.36 o
  11  11   9     2729.14     3208.69    173.60 o
  12  11   9       49.54      -70.03    124.39 o
  13  11   9     1550.55     1351.38    183.46 o
  14  11   9      107.16       77.14    110.62 o
  15  11   9      441.70      372.71    131.96 o
   0  12   9      618.06      430.42    114.42 o
   1  12   9      422.49      334.39     94.36 o
   2  12   9        0.68       10.45     69.35 o
   3  12   9        1.27      -27.82     75.72 o
   4  12   9      125.39      130.41     75.63 o
   5  12   9        2.63      -70.81     76.71 o
   6  12   9      185.89       59.74     85.77 o
   7  12   9       14.54       46.14     80.32 o
   8  12   9        9.33       -4.44     84.98 o
   9  12   9        0.31      115.87    128.40 o
  10  12   9      173.67      296.19    117.82 o
  11  12   9        0.34      121.78    114.26 o
  12  12   9       10.22       -5.27    100.98 o
  13  12   9       37.82      236.93    125.04 o
   1  13   9      869.37      984.38    104.45 o
   2  13   9        2.32       91.06     80.21 o
   3  13   9     1263.76     1514.00    165.44 o
   4  13   9        2.79       21.91     81.89 o
   5  13   9      802.57      760.27     87.52 o
   6  13   9        9.42      149.76    102.03 o
   7  13   9     1438.82     1451.41    103.84 o
   8  13   9        0.27      -11.21    116.30 o
   9  13   9      126.10      115.41    160.46 o
  10  13   9        4.57      -96.50    143.14 o
   0  14   9       89.19       97.07    134.60 o
   1  14   9       94.37       72.99     90.19 o
   2  14   9        7.03       55.77     87.65 o
   3  14   9       81.73        6.38     88.41 o
   4  14   9      170.79      106.37     91.85 o
   5  14   9        0.37       -6.42     84.65 o
   6  14   9        0.85       18.18     85.78 o
   7  14   9       14.32     -119.55    119.55 o
   0   0  10    71222.27    64992.52   1166.86 o
   1   0  10     2495.49     2399.94    175.18 o
   2   0  10     1474.26     1857.52    196.05 o
   3   0  10     2853.46     2810.30    159.25 o
   4   0  10     2792.76     2302.30    119.94 o
   5   0  10     1538.21     1442.42     83.11 o
   6   0  10     7113.05     6459.03    143.15 o
   7   0  10       89.01      111.99     84.18 o
   8   0  10     3880.50     3256.18    113.84 o
   9   0  10     3474.82     2996.46    147.23 o
  10   0  10     4225.27     4096.44    138.18 o
  11   0  10     1230.16      984.34    105.18 o
  12   0  10     4980.08     5317.24    144.10 o
  13   0  10      280.35      288.75     92.43 o
  14   0  10     1926.80     2309.19    174.52 o
  15   0  10       61.46      231.03    136.81 o
  16   0  10      616.35      732.59    133.79 o
  17   0  10       39.09       50.45     95.05 o
  18   0  10      622.64      682.25    135.74 o
  19   0  10      675.03      611.98    111.33 o
  20   0  10     1459.08     1512.45    123.44 o
  21   0  10      318.47      190.89    112.88 o
  22   0  10       53.48      290.88    144.74 o
   1   1  10     1297.28     1597.25    105.73 o
   2   1  10      789.23     1019.40    114.72 o
   3   1  10      634.53      801.80     80.03 o
   4   1  10      683.80      870.74     70.31 o
   5   1  10     2777.09     2778.63    104.62 o
   6   1  10       98.43      228.65     65.53 o
   7   1  10      963.82      984.60     68.62 o
   8   1  10        2.34       37.98     50.48 o
   9   1  10        1.31       -8.13     59.16 o
  10   1  10      162.86      220.46     61.71 o
  11   1  10       22.58       70.63     52.87 o
  12   1  10      138.80      147.48     57.38 o
  13   1  10      202.65      203.93     67.73 o
  14   1  10      159.32       28.94     86.48 o
  15   1  10        0.13       63.84     78.87 o
  16   1  10      374.57      308.05    110.56 o
  17   1  10      159.41      107.78     90.69 o
  18   1  10       92.17       23.36     75.89 o
  19   1  10       22.45       88.28     82.68 o
  20   1  10      138.73       44.94     89.07 o
  21   1  10       29.73       89.35     82.73 o
  22   1  10        4.27      126.37     85.48 o
   0   2  10    27550.92    24154.91    363.85 o
   1   2  10     1094.52     1122.79     98.37 o
   2   2  10      123.37      104.02     89.86 o
   3   2  10     1842.22     1777.42    116.90 o
   4   2  10     1704.04     1541.74     84.62 o
   5   2  10      515.42      401.27     95.02 o
   6   2  10     2723.92     2333.53     70.04 o
   7   2  10       42.54        8.31     52.68 o
   8   2  10    13888.53    13120.84    201.13 o
   9   2  10     6257.50     5980.34     97.56 o
  10   2  10     6477.11     6620.96    110.00 o
  11   2  10      967.36      911.77     76.37 o
  12   2  10       93.78       95.80     60.19 o
  13   2  10      821.16      928.25     98.72 o
  14   2  10     4331.10     4365.79    101.68 o
  15   2  10      165.07      169.87     74.43 o
  16   2  10       24.20       76.71     61.28 o
  17   2  10      945.92      937.61     78.83 o
  18   2  10     1562.78     1513.83    125.26 o
  19   2  10      235.71      279.56     87.85 o
  20   2  10      830.68      618.81     93.41 o
  21   2  10        0.82      -65.35    137.25 o
  22   2  10      251.50      275.44    112.59 o
   1   3  10     4419.35     4655.46    123.25 o
   2   3  10      399.85      383.39     80.87 o
   3   3  10     1500.08     1774.35     99.43 o
   4   3  10     2046.67     2011.83     90.40 o
   5   3  10     2927.15     3108.71    106.08 o
   6   3  10      475.47      512.83     55.59 o
   7   3  10     1368.70     1591.46     57.95 o
   8   3  10     2344.11     2446.07     99.31 o
   9   3  10      834.53      921.52     59.75 o
  10   3  10       24.35      -43.43     62.96 o
  11   3  10        0.06        8.97     71.14 o
  12   3  10      576.92      519.07     82.73 o
  13   3  10       31.48       36.26     70.65 o
  14   3  10      237.37      208.14     72.50 o
  15   3  10       77.55      158.96     61.23 o
  16   3  10      351.84      260.82     49.00 o
  17   3  10      154.73       58.62     51.17 o
  18   3  10      448.09      508.61     86.83 o
  19   3  10      138.92      156.37     77.00 o
  20   3  10        5.76      -41.11    116.36 o
  21   3  10       45.84       63.37    101.25 o
   0   4  10    82366.66    80412.19   1027.67 o
   1   4  10     5715.30     6314.67    125.33 o
   2   4  10     1573.78     1798.44     89.60 o
   3   4  10       74.11       75.19     71.61 o
   4   4  10    22995.56    22803.78    228.36 o
   5   4  10     3276.21     3107.51     81.97 o
   6   4  10     4267.14     4142.97    162.31 o
   7   4  10      687.50      818.18     64.52 o
   8   4  10    26563.79    26776.04    240.56 o
   9   4  10     6647.96     6396.77    167.66 o
  10   4  10    12225.73    12257.09    220.98 o
  11   4  10      240.70      343.98    103.05 o
  12   4  10     2020.74     2302.45    157.13 o
  13   4  10     1317.90     1401.01    133.44 o
  14   4  10    11607.77    11470.27    228.02 o
  15   4  10        6.20      -69.94    102.73 o
  16   4  10     1044.65      902.15    117.80 o
  17   4  10      998.63     1174.04    149.14 o
  18   4  10     4300.81     4488.51    202.46 o
  19   4  10      706.24      576.76    146.11 o
  20   4  10       43.02      179.40    137.10 o
  21   4  10       45.93      203.68    144.08 o
   1   5  10        1.16       -1.30     82.84 o
   2   5  10     1126.57     1503.35    161.88 o
   3   5  10     1076.91     1351.34    116.70 o
   4   5  10      619.15      681.71     73.50 o
   5   5  10     1579.96     1670.13     63.40 o
   6   5  10      122.16      163.76     85.98 o
   7   5  10     3835.97     3702.39    123.66 o
   8   5  10       83.73      114.32     95.51 o
   9   5  10      440.91      520.72    124.92 o
  10   5  10      108.06      -19.14    107.09 o
  11   5  10     1443.70     1724.03    145.67 o
  12   5  10        8.00      196.11    132.69 o
  13   5  10     1057.02     1152.80    137.88 o
  14   5  10       66.05       78.11    113.74 o
  15   5  10       59.11      141.95    104.75 o
  16   5  10      371.70      200.12    103.80 o
  17   5  10      165.61      313.81    132.53 o
  18   5  10        9.14      -98.03    125.59 o
  19   5  10       13.01      139.07    119.31 o
  20   5  10        0.51      183.82    151.12 o
  21   5  10       17.34      293.15    222.59 o
   0   6  10    10979.66    10031.45    230.01 o
   1   6  10     2206.16     2238.66     78.01 o
   2   6  10     2928.86     2779.09    121.33 o
   3   6  10        2.70      -25.35     74.64 o
   4   6  10     1721.16     1647.31     79.94 o
   5   6  10      703.08      607.48     61.33 o
   6   6  10     2261.27     2265.71    118.70 o
   7   6  10        2.59      -33.67     52.41 o
   8   6  10     9124.22     8680.45    207.45 o
   9   6  10     1933.65     2173.46    150.24 o
  10   6  10     2849.56     2994.41    139.72 o
  11   6  10      532.17      541.41    131.21 o
  12   6  10     1080.93     1156.67    132.17 o
  13   6  10      784.66      902.15    127.21 o
  14   6  10     1892.92     1790.05    148.18 o
  15   6  10       11.30      129.53    105.43 o
  16   6  10       59.83       94.17    107.01 o
  17   6  10      495.03      219.42    121.31 o
  18   6  10      511.99      571.93    144.67 o
  19   6  10      109.04      123.17    119.19 o
  20   6  10      336.61      254.36    115.27 o
   1   7  10      686.67      817.86     73.28 o
   2   7  10     1475.89     1457.89     86.27 o
   3   7  10      485.35      396.47     79.93 o
   4   7  10      392.82      396.14     75.13 o
   5   7  10        1.45       23.62     57.58 o
   6   7  10      392.00      476.85     85.19 o
   7   7  10     2855.56     3100.72     94.78 o
   8   7  10     1099.25     1087.42    126.75 o
   9   7  10       66.08      -44.11    115.35 o
  10   7  10      954.73      908.91    136.43 o
  11   7  10     3261.91     2987.07    146.48 o
  12   7  10      114.39      161.75    104.14 o
  13   7  10      223.67      243.06    108.66 o
  14   7  10      191.82       74.57    111.48 o
  15   7  10      761.82      548.58    130.20 o
  16   7  10       89.27      154.70    117.26 o
  17   7  10       36.66      -19.91    108.23 o
  18   7  10        1.11      109.78    120.75 o
  19   7  10        0.12       70.85    130.11 o
   0   8  10    28471.91    26645.77    416.49 o
   1   8  10     2895.32     3067.40     94.26 o
   2   8  10     1426.43     1549.27     85.24 o
   3   8  10      693.54      756.79     67.93 o
   4   8  10     8748.26     8511.52    139.99 o
   5   8  10      712.61      926.20     69.65 o
   6   8  10     1265.28     1440.11     88.89 o
   7   8  10      141.30      158.25     75.90 o
   8   8  10     4453.50     3668.77    202.19 o
   9   8  10      386.43      447.96    106.13 o
  10   8  10     2780.89     2971.80    139.77 o
  11   8  10      108.70      118.88    103.27 o
  12   8  10       21.77      -38.47    113.26 o
  13   8  10       48.90      -30.68    117.74 o
  14   8  10     2393.01     2767.41    194.90 o
  15   8  10       96.14       25.28    109.64 o
  16   8  10      326.13      201.45    131.02 o
  17   8  10       42.30      -96.55    128.30 o
  18   8  10      671.29      717.60    149.71 o
   1   9  10       33.25       10.59     66.88 o
   2   9  10       80.01       69.96     73.00 o
   3   9  10        4.53       -1.36     84.84 o
   4   9  10       61.88        0.76     67.38 o
   5   9  10      593.47      472.27     61.31 o
   6   9  10        1.04       34.90     79.16 o
   7   9  10      372.35      375.20     78.44 o
   8   9  10       20.58        7.21     60.09 o
   9   9  10       58.67       55.83    117.38 o
  10   9  10       13.85       42.63    102.03 o
  11   9  10      306.54        5.93    133.14 o
  12   9  10        3.80      -64.26    111.45 o
  13   9  10        2.33      -13.39    112.82 o
  14   9  10        7.05      -53.71    128.80 o
  15   9  10      203.39      223.00    155.37 o
  16   9  10      206.08       39.74    127.97 o
  17   9  10       17.12      175.13    154.69 o
   0  10  10     5786.80     5264.01    166.88 o
   1  10  10     1185.11     1057.28    104.24 o
   2  10  10      870.54      819.93     75.41 o
   3  10  10      249.44      423.78     88.14 o
   4  10  10     1301.89     1493.09     89.20 o
   5  10  10      368.69      189.33     70.73 o
   6  10  10     1772.86     2063.57    124.33 o
   7  10  10       49.17       -3.89     74.25 o
   8  10  10      343.96      351.91     64.13 o
   9  10  10      321.93      204.70    122.98 o
  10  10  10     2650.80     2622.19    141.63 o
  11  10  10      657.20      572.15    116.29 o
  12  10  10      110.25      136.45    124.35 o
  13  10  10      139.92      197.21    135.42 o
  14  10  10     1523.04     1549.55    177.38 o
  15  10  10      333.11      365.63    119.22 o
  16  10  10      313.87      176.54    126.80 o
   1  11  10      215.50      286.50     78.23 o
   2  11  10      447.27      325.12     72.03 o
   3  11  10      149.12      164.62     85.94 o
   4  11  10        7.32       84.52     64.92 o
   5  11  10        0.58       17.84     83.70 o
   6  11  10      226.55       62.15     85.74 o
   7  11  10        0.08      -19.60     83.39 o
   8  11  10      406.05      378.75     76.00 o
   9  11  10        0.01      -34.95    112.23 o
  10  11  10       33.50      119.99    146.70 o
  11  11  10      259.73      247.46    119.00 o
  12  11  10      151.66       70.62    110.84 o
  13  11  10        5.77      -26.53    112.11 o
  14  11  10        5.77      101.19    129.43 o
   0  12  10     3042.97     2824.88    187.57 o
   1  12  10      402.60      322.20     75.37 o
   2  12  10      672.03      575.87     90.76 o
   3  12  10       60.43       37.06     70.12 o
   4  12  10     1910.22     2026.23    122.30 o
   5  12  10      337.44      100.42     93.64 o
   6  12  10     2567.40     2639.65    137.95 o
   7  12  10        0.13       50.10     94.04 o
   8  12  10     1501.77     1178.82    155.35 o
   9  12  10      446.08      413.91    114.17 o
  10  12  10     2586.46     2773.42    145.48 o
  11  12  10       45.01       33.78    120.27 o
  12  12  10      294.07      156.33    119.60 o
   1  13  10      117.30      144.47     77.47 o
   2  13  10       30.84      -26.02     83.23 o
   3  13  10       20.03      -78.61     78.61 o
   4  13  10       33.48       89.09     88.94 o
   5  13  10       89.75      145.65     91.99 o
   6  13  10      128.74       99.11     87.72 o
   7  13  10        5.91       -3.35     90.01 o
   8  13  10      237.52      143.07    125.88 o
   9  13  10       32.57      260.68    110.90 o
  10  13  10       48.10      127.08    118.30 o
   0  14  10     2837.50     2404.01    221.37 o
   1  14  10      146.14      227.90     82.12 o
   2  14  10        1.34       76.07     80.95 o
   3  14  10      145.39      -19.68     97.71 o
   4  14  10     1963.45     1963.86    133.83 o
   5  14  10      144.19       29.03    104.45 o
   6  14  10      132.04        2.13    116.53 o
   1   1  11      755.26      442.14     89.50 o
   2   1  11     5053.79     3967.79    132.95 o
   3   1  11     4371.62     3535.69    111.50 o
   4   1  11      344.16      162.84     69.84 o
   5   1  11      390.33      411.02     58.79 o
   6   1  11      781.69      661.86     62.32 o
   7   1  11    11110.61    10242.53    137.52 o
   8   1  11     5012.21     5080.81     96.63 o
   9   1  11     1942.61     1981.67     88.30 o
  10   1  11       18.19       35.15     54.64 o
  11   1  11     3213.54     3133.15    108.87 o
  12   1  11     1786.25     2026.04     94.61 o
  13   1  11     1401.75     1451.58     88.91 o
  14   1  11      923.55      773.21    136.52 o
  15   1  11       11.95      -35.23     72.51 o
  16   1  11     2438.92     2346.31    102.41 o
  17   1  11      815.29     1019.89    156.49 o
  18   1  11     1430.74     1424.75     95.37 o
  19   1  11      251.08      160.04     79.28 o
  20   1  11        4.26      -83.97    101.30 o
  21   1  11      256.85      363.39     91.19 o
  22   1  11       78.11      191.43    118.70 o
   0   2  11     1658.83     1568.03    130.42 o
   1   2  11       62.38       72.94     80.26 o
   2   2  11     3201.05     3397.82    150.47 o
   3   2  11     4438.17     5432.70    128.01 o
   4   2  11     1783.31     1931.04     98.85 o
   5   2  11      736.87      833.52     73.62 o
   6   2  11     4552.14     5179.83    100.25 o
   7   2  11     2882.12     3161.10     85.90 o
   8   2  11      355.66      411.61     63.56 o
   9   2  11        0.75       29.78     50.53 o
  10   2  11      493.08      573.73     66.54 o
  11   2  11     2505.83     2749.99     97.28 o
  12   2  11       62.79      127.24     78.36 o
  13   2  11      308.53      350.38     78.62 o
  14   2  11        1.63       43.11     79.90 o
  15   2  11      241.16      112.81     96.39 o
  16   2  11       91.64       81.35     69.28 o
  17   2  11      206.88       -4.61     83.25 o
  18   2  11       99.71       71.14     69.65 o
  19   2  11       39.77      -58.35     58.35 o
  20   2  11        3.96       39.97     55.04 o
  21   2  11        6.17      -28.60     88.14 o
   1   3  11    16858.86    16430.65    213.87 o
   2   3  11    36378.42    35567.17    410.12 o
   3   3  11    21947.61    21483.19    217.47 o
   4   3  11     2401.55     2341.66     97.51 o
   5   3  11     1536.30     1816.00     97.11 o
   6   3  11    18146.75    19260.12    196.73 o
   7   3  11    29517.45    31137.83    262.68 o
   8   3  11    12326.78    13562.91    174.08 o
   9   3  11      682.74      718.12     58.43 o
  10   3  11     4736.76     4766.05    139.70 o
  11   3  11    11983.95    12416.50    167.12 o
  12   3  11     5012.58     5289.66    146.01 o
  13   3  11     1175.98     1278.29    105.27 o
  14   3  11      182.84      159.76     57.29 o
  15   3  11     1515.24     1403.29    106.70 o
  16   3  11     4016.63     3479.54    399.98 o
  17   3  11     1062.62     1452.23    274.70 o
  18   3  11      192.18      452.86    130.20 o
  19   3  11       91.88       -8.03    116.11 o
  20   3  11      164.48      310.41    148.46 o
  21   3  11      572.58      732.26    147.79 o
   0   4  11     1060.14     1268.62    128.00 o
   1   4  11        2.24       51.82     79.96 o
   2   4  11      340.16      327.76     80.16 o
   3   4  11      691.12      758.07     89.46 o
   4   4  11       61.20      104.71     67.92 o
   5   4  11        0.99       40.39     64.53 o
   6   4  11       85.83       94.93     46.66 o
   7   4  11     1894.46     2123.47     99.11 o
   8   4  11      308.42      331.00     60.11 o
   9   4  11      117.00       61.82     55.22 o
  10   4  11      117.74      200.28    124.94 o
  11   4  11      110.93      -52.16    123.18 o
  12   4  11       79.82      115.30    139.06 o
  13   4  11       95.23      120.52    115.54 o
  14   4  11       27.77      331.39    105.88 o
  15   4  11        2.23      156.13    102.05 o
  16   4  11       67.14      -92.20    122.04 o
  17   4  11      101.77      -34.91    120.50 o
  18   4  11       62.38      -14.70    129.18 o
  19   4  11        8.08      -97.13    117.00 o
  20   4  11        1.39      -90.67    119.57 o
  21   4  11       25.87       30.32    129.35 o
   1   5  11      941.51      948.23    109.42 o
   2   5  11      453.40      280.40     99.44 o
   3   5  11      650.71      486.33    101.33 o
   4   5  11      207.93      101.47    115.00 o
   5   5  11       12.16      -61.20     61.20 o
   6   5  11     1610.49     1570.94    126.72 o
   7   5  11     7545.98     7155.92    161.56 o
   8   5  11     5754.50     5377.55    133.81 o
   9   5  11     1262.47     1210.14    173.75 o
  10   5  11      999.22     1102.99    132.60 o
  11   5  11     5192.70     5110.96    191.31 o
  12   5  11     3004.00     2962.43    179.54 o
  13   5  11      896.17     1017.29    124.82 o
  14   5  11      194.60      123.15     98.27 o
  15   5  11     1405.24     1325.17    123.20 o
  16   5  11     2499.59     2999.15    191.01 o
  17   5  11      372.62      292.40    121.00 o
  18   5  11       59.64      -69.86    181.31 o
  19   5  11      305.14      262.31    158.20 o
  20   5  11      249.28      374.25    148.13 o
   0   6  11      376.85      374.20    152.59 o
   1   6  11      319.06      468.90     75.19 o
   2   6  11       34.59      135.11     83.38 o
   3   6  11        8.68       30.72     80.53 o
   4   6  11      159.60       77.65     79.43 o
   5   6  11        3.63        9.65     95.36 o
   6   6  11      100.86      141.35     63.70 o
   7   6  11      415.14      451.06     67.71 o
   8   6  11      525.34      643.13     60.23 o
   9   6  11      106.68       84.17    117.84 o
  10   6  11       12.31       36.61    127.22 o
  11   6  11      120.21      126.76    136.66 o
  12   6  11       30.34       41.76    109.59 o
  13   6  11       24.67       41.35    102.35 o
  14   6  11      234.33      172.13    109.83 o
  15   6  11      174.22      293.76    127.85 o
  16   6  11      188.31      118.03    126.15 o
  17   6  11        6.15      168.63    110.76 o
  18   6  11      285.66      276.31    133.87 o
  19   6  11      249.55      405.54    148.22 o
  20   6  11       13.91       22.02    203.45 o
   1   7  11     7364.23     7400.24    135.68 o
   2   7  11     9396.88     9440.02    165.35 o
   3   7  11     4423.60     4144.20    105.42 o
   4   7  11      559.13      522.68     78.77 o
   5   7  11     1885.85     1875.04     83.05 o
   6   7  11     7589.46     7474.61    146.94 o
   7   7  11     5658.45     6321.62    181.47 o
   8   7  11     3559.59     3189.28    182.68 o
   9   7  11        2.11       98.86    118.86 o
  10   7  11     1133.37     1208.17    152.91 o
  11   7  11      915.50     1069.37    137.97 o
  12   7  11      697.24      767.10    131.46 o
  13   7  11       77.67       37.06    115.52 o
  14   7  11        2.86      -21.47    112.00 o
  15   7  11        4.84      192.93    114.67 o
  16   7  11      341.43      229.29    124.73 o
  17   7  11      231.68      458.43    128.45 o
  18   7  11      235.17      317.29    171.40 o
  19   7  11       40.27      -98.21    164.76 o
   0   8  11        8.37      -45.77    112.31 o
   1   8  11      147.14       76.07     69.47 o
   2   8  11        6.25      108.22     80.22 o
   3   8  11      109.08      141.12     70.06 o
   4   8  11      571.25      497.85     75.21 o
   5   8  11      141.11      227.69     78.54 o
   6   8  11      303.34      377.45     94.47 o
   7   8  11     2257.65     2210.24    111.00 o
   8   8  11      324.36      298.25     51.12 o
   9   8  11       81.49      -52.50    137.04 o
  10   8  11      330.28      523.86    105.06 o
  11   8  11      395.62      349.02    111.42 o
  12   8  11     1767.87     1503.72    151.81 o
  13   8  11        5.18      -66.13    107.67 o
  14   8  11      240.90      364.30    118.88 o
  15   8  11      262.72      348.84    122.45 o
  16   8  11      240.32       98.50    124.49 o
  17   8  11       41.69       31.73    117.42 o
  18   8  11       21.25      -65.47    142.83 o
   1   9  11     1507.73     1582.35    103.36 o
   2   9  11      645.61      700.13     84.03 o
   3   9  11      357.53      383.09     77.37 o
   4   9  11       95.15      187.52     78.00 o
   5   9  11      121.53      168.83     70.54 o
   6   9  11      558.19      652.62     90.94 o
   7   9  11      876.12      817.03     89.59 o
   8   9  11     1573.43     1457.45     98.61 o
   9   9  11      697.33      582.27    108.89 o
  10   9  11       38.66       -3.37    142.05 o
  11   9  11      628.42      544.01    116.77 o
  12   9  11      626.66      485.22    118.90 o
  13   9  11      701.93      650.16    142.97 o
  14   9  11      189.94      225.86    135.03 o
  15   9  11      459.38      565.44    159.32 o
  16   9  11      429.60      461.74    153.86 o
  17   9  11      286.62      156.93    125.82 o
   0  10  11      145.88      230.22    100.29 o
   1  10  11       24.99      114.05     67.37 o
   2  10  11      168.55      329.26     74.79 o
   3  10  11       43.21       94.11     67.02 o
   4  10  11      338.49      398.68     76.90 o
   5  10  11       32.89       38.73     56.11 o
   6  10  11       77.98      127.43     82.99 o
   7  10  11       87.63      190.86     74.10 o
   8  10  11      340.57      293.69     69.12 o
   9  10  11      112.73      110.65    106.91 o
  10  10  11        0.45       38.99    102.75 o
  11  10  11      719.43      623.51    197.05 o
  12  10  11       19.43      -31.80    126.19 o
  13  10  11        0.29       46.19    117.47 o
  14  10  11       83.07      190.55    109.69 o
  15  10  11      248.07      288.66    128.72 o
   1  11  11      829.44     1060.80     83.47 o
   2  11  11     1480.86     1483.92     89.97 o
   3  11  11     1469.83     1522.39     98.45 o
   4  11  11      578.27      424.04     83.95 o
   5  11  11        6.61      134.33     86.42 o
   6  11  11     1227.46     1227.55     93.38 o
   7  11  11     1468.46     1605.62    107.32 o
   8  11  11     1405.06     1386.15    166.18 o
   9  11  11      236.49       98.24    125.63 o
  10  11  11      224.46      242.74    109.23 o
  11  11  11      375.68      468.41    121.75 o
  12  11  11      402.72      289.14    128.71 o
  13  11  11      254.65      225.81    140.15 o
  14  11  11       37.76      114.13    142.34 o
   0  12  11      123.67      165.03    116.13 o
   1  12  11       53.17      181.40     82.64 o
   2  12  11       19.35      -23.90     80.32 o
   3  12  11        3.22       42.78     76.14 o
   4  12  11        0.41       -9.86     76.00 o
   5  12  11      281.25      359.89     93.67 o
   6  12  11      334.35      528.91    118.93 o
   7  12  11       14.11       34.07     82.81 o
   8  12  11      348.39      284.90    120.07 o
   9  12  11       53.88       74.41    122.82 o
  10  12  11        6.27      137.21    122.86 o
  11  12  11      175.79      196.00    111.53 o
  12  12  11       15.09     -141.76    141.76 o
   1  13  11      373.48      339.81    102.59 o
   2  13  11      690.75      710.12     93.11 o
   3  13  11      640.81      586.97     83.47 o
   4  13  11      122.47      258.14    109.39 o
   5  13  11       19.29      -24.22     79.96 o
   6  13  11      409.98      334.32     94.05 o
   7  13  11      517.42      584.19    142.91 o
   8  13  11      377.72      287.57    141.90 o
   9  13  11       13.45     -135.70    135.70 o
   0  14  11       11.11       48.78    114.82 o
   1  14  11       92.08      158.63     96.10 o
   2  14  11       41.21       91.01     81.92 o
   3  14  11       25.10       13.15     82.55 o
   4  14  11       16.49     -100.12    109.67 o
   5  14  11       35.98       -8.03     75.12 o
   0   0  12     2280.13     2680.65    231.46 o
   1   0  12     2809.09     2268.35    174.11 o
   2   0  12      994.94      999.99    176.92 o
   3   0  12       42.90      -37.84    126.14 o
   4   0  12      132.43      110.19    167.79 o
   5   0  12      627.03      466.19     93.88 o
   6   0  12       32.23       23.67    101.11 o
   7   0  12     2545.77     2591.99    114.67 o
   8   0  12      115.33      176.64     87.93 o
   9   0  12     1697.49     1697.41    118.81 o
  10   0  12       31.92      164.58    121.77 o
  11   0  12     7118.51     7227.17    204.10 o
  12   0  12      995.12     1013.79    153.57 o
  13   0  12      141.65       99.67    102.84 o
  14   0  12      986.72      839.89    129.87 o
  15   0  12     1131.73     1017.83    210.10 o
  16   0  12      203.49      150.29    114.48 o
  17   0  12      667.23      707.90    139.77 o
  18   0  12      660.42      419.31    137.82 o
  19   0  12     1939.16     1739.69    213.04 o
  20   0  12       46.76       72.02    177.80 o
  21   0  12       16.29      -78.12    141.02 o
   1   1  12      947.83     1264.99    109.56 o
   2   1  12     5916.40     6387.53    151.99 o
   3   1  12      107.11      193.70     92.65 o
   4   1  12     9288.71    10022.46    170.75 o
   5   1  12     1586.79     1584.36     94.44 o
   6   1  12     5754.88     5941.41    109.32 o
   7   1  12        1.38      -33.29     64.45 o
   8   1  12     6454.70     6454.65    124.22 o
   9   1  12      779.18     1033.39     68.36 o
  10   1  12     2350.39     2360.20     94.81 o
  11   1  12      645.15      730.29     89.11 o
  12   1  12      613.90      551.95     76.87 o
  13   1  12      258.82      170.89     70.41 o
  14   1  12      408.42      350.85     79.75 o
  15   1  12      524.25      414.02     86.39 o
  16   1  12        4.51       79.30     87.70 o
  17   1  12       13.88        3.95    106.31 o
  18   1  12        5.01      -15.70     79.22 o
  19   1  12       92.27      110.11     81.97 o
  20   1  12        0.01      -80.87     80.87 o
  21   1  12        0.48       21.31     87.04 o
   0   2  12     8164.64     8198.50    332.17 o
   1   2  12    42431.65    41107.14    449.63 o
   2   2  12     2013.86     1883.59    109.79 o
   3   2  12     4863.74     4517.14    143.17 o
   4   2  12     8749.90     8674.41    153.78 o
   5   2  12    36999.02    36573.40    345.65 o
   6   2  12     1776.54     1764.43     83.50 o
   7   2  12     3451.26     4034.92    104.41 o
   8   2  12       11.92       59.24     53.83 o
   9   2  12    19297.13    20560.41    244.32 o
  10   2  12      362.24      243.02     73.83 o
  11   2  12     3182.83     3121.24    107.00 o
  12   2  12      514.59      526.68     89.30 o
  13   2  12     2255.48     2512.83     98.01 o
  14   2  12     1194.45     1246.42    109.75 o
  15   2  12      359.51      422.72    103.73 o
  16   2  12       51.33        6.12     98.55 o
  17   2  12     1018.77     1019.70    104.13 o
  18   2  12      914.68      689.23     99.36 o
  19   2  12     1372.05     1237.13    120.59 o
  20   2  12      150.53      192.97    106.46 o
  21   2  12        4.24      -80.79    189.97 o
   1   3  12        7.63       -6.05    102.54 o
   2   3  12      530.47      536.86     90.70 o
   3   3  12     1454.92     1630.14    102.26 o
   4   3  12        0.00        8.42     65.52 o
   5   3  12       85.42       75.76     75.11 o
   6   3  12      417.11      562.15     59.35 o
   7   3  12       59.01      135.31     64.72 o
   8   3  12       38.18      -61.45     61.45 o
   9   3  12       22.72       30.27     59.25 o
  10   3  12      101.07       51.80     71.04 o
  11   3  12      137.89      209.94     68.45 o
  12   3  12        0.03      -52.03     61.41 o
  13   3  12       40.87       73.64     87.72 o
  14   3  12       74.83       -2.46     91.18 o
  15   3  12       75.83       44.92     52.48 o
  16   3  12       26.24       -3.91     52.48 o
  17   3  12      358.17      314.79    112.80 o
  18   3  12      146.80      341.40    139.72 o
  19   3  12       37.96      -59.25    130.35 o
  20   3  12        2.32      -10.62    123.47 o
  21   3  12       91.32      -85.07    139.12 o
   0   4  12      731.66     1053.50    143.10 o
   1   4  12    17930.56    17965.14    228.82 o
   2   4  12     1569.86     1728.62    128.15 o
   3   4  12     1146.56     1248.65    108.93 o
   4   4  12     2840.26     2853.11    104.70 o
   5   4  12    16216.24    15364.90    194.44 o
   6   4  12     1935.18     2150.23    107.99 o
   7   4  12      693.76      716.04     78.98 o
   8   4  12        6.17      -40.03     63.29 o
   9   4  12    10450.51    10932.87    150.31 o
  10   4  12      871.39      886.75     59.36 o
  11   4  12     3593.73     3604.92    167.81 o
  12   4  12      571.07      631.65    115.86 o
  13   4  12     3031.95     2796.25    130.26 o
  14   4  12     2074.51     1993.60    156.12 o
  15   4  12     1483.41     1321.37    158.91 o
  16   4  12       71.44      -24.89    131.88 o
  17   4  12     1674.00     1841.47    137.85 o
  18   4  12     1163.19      910.84    189.24 o
  19   4  12     1187.20      829.45    158.75 o
  20   4  12       61.69      213.90    157.51 o
   1   5  12      162.72       13.91     76.50 o
   2   5  12     2726.57     3047.09    147.19 o
   3   5  12     1354.95     1464.83    117.21 o
   4   5  12      180.15      160.08     95.09 o
   5   5  12      475.12      526.33     75.10 o
   6   5  12      559.82      499.94     68.77 o
   7   5  12      837.14      880.77    109.51 o
   8   5  12       58.30      112.44     74.04 o
   9   5  12        4.49      -36.69     89.96 o
  10   5  12      248.68      161.04    144.28 o
  11   5  12     1708.61     1492.61    185.83 o
  12   5  12        4.34        6.96    104.37 o
  13   5  12      477.95      474.63    121.17 o
  14   5  12        1.15     -110.46    139.80 o
  15   5  12      122.53       39.93    139.08 o
  16   5  12      434.03      429.66    128.75 o
  17   5  12       56.58      187.27    129.72 o
  18   5  12        6.17      168.11    155.81 o
  19   5  12        0.22     -140.42    140.42 o
  20   5  12      256.42      167.89    143.99 o
   0   6  12     1779.23     2593.11    273.55 o
   1   6  12    13725.34    13458.77    240.18 o
   2   6  12      617.65      895.45    118.64 o
   3   6  12     1565.97     1504.23    108.50 o
   4   6  12     4357.56     4197.98    124.88 o
   5   6  12    12619.42    12508.90    175.27 o
   6   6  12     1098.74      922.11     58.10 o
   7   6  12      872.91      868.68     65.02 o
   8   6  12      235.45      225.65     51.46 o
   9   6  12     8465.29     8312.98    265.11 o
  10   6  12      265.67      285.24    159.47 o
  11   6  12      740.73      967.42    176.67 o
  12   6  12      172.08      162.33    122.36 o
  13   6  12     2775.50     2956.76    168.16 o
  14   6  12      382.02      449.73    136.43 o
  15   6  12      988.60     1031.52    147.16 o
  16   6  12        6.79      -36.23    113.83 o
  17   6  12      831.98     1123.47    233.74 o
  18   6  12      246.82      319.89    121.07 o
  19   6  12      818.89      868.07    146.33 o
   1   7  12      408.81      465.28     91.84 o
   2   7  12        0.08      -16.43     91.26 o
   3   7  12     2149.89     2385.26    112.18 o
   4   7  12      112.36       -4.24     55.20 o
   5   7  12      112.56       59.50     62.84 o
   6   7  12      599.81      651.74     99.80 o
   7   7  12      834.93      815.45     82.17 o
   8   7  12     1193.07     1167.83    103.15 o
   9   7  12      492.74      550.07    145.52 o
  10   7  12      362.11      252.53    123.61 o
  11   7  12      613.68      485.12    118.03 o
  12   7  12     1569.87     1572.82    156.68 o
  13   7  12       40.57      -51.89    120.17 o
  14   7  12      566.01      493.49    120.77 o
  15   7  12       11.47     -128.62    128.62 o
  16   7  12      146.34      217.30    116.98 o
  17   7  12      128.90      181.46    120.44 o
  18   7  12       52.48      156.70    118.21 o
   0   8  12      604.85      886.01    137.24 o
   1   8  12    11231.84    10997.39    160.82 o
   2   8  12      144.26      169.29     80.42 o
   3   8  12     1531.93     1666.29     91.85 o
   4   8  12     1419.64     1515.59    103.03 o
   5   8  12     6060.10     5924.91    126.65 o
   6   8  12      524.67      461.98     78.43 o
   7   8  12       22.39       76.25     74.28 o
   8   8  12      113.99      159.67     70.77 o
   9   8  12     1762.30     2322.45    193.06 o
  10   8  12      204.28      107.51    112.98 o
  11   8  12     1619.54     1795.07    160.74 o
  12   8  12      193.24      113.71    113.48 o
  13   8  12      211.78      155.61    119.70 o
  14   8  12      138.10      192.40    124.96 o
  15   8  12     2241.81     2919.01    209.57 o
  16   8  12       15.49      100.63    136.60 o
  17   8  12       43.88      163.78    139.88 o
  18   8  12       71.49      217.03    142.50 o
   1   9  12       61.87       40.73     77.14 o
   2   9  12     1227.42     1273.59     91.17 o
   3   9  12       58.81      -11.68     61.44 o
   4   9  12       34.53       68.86     74.91 o
   5   9  12       40.56      157.55     65.68 o
   6   9  12       31.76      171.16     84.78 o
   7   9  12       42.77      119.68     78.14 o
   8   9  12        0.31      -59.05     68.73 o
   9   9  12      700.82      671.28    196.79 o
  10   9  12      867.29      624.38    131.39 o
  11   9  12       15.29      -13.41    126.20 o
  12   9  12        9.37      101.29    143.02 o
  13   9  12      127.48      -63.40    132.60 o
  14   9  12      594.92      109.69    140.57 o
  15   9  12       29.16      -40.07    118.28 o
  16   9  12      348.66      462.89    133.00 o
   0  10  12      242.26      247.69    125.42 o
   1  10  12     1964.13     2155.12     89.80 o
   2  10  12       32.03       84.60     79.35 o
   3  10  12       35.94       93.99     67.36 o
   4  10  12     1118.46     1113.05    106.88 o
   5  10  12     3005.77     3030.17    126.14 o
   6  10  12      601.86      635.80     85.50 o
   7  10  12       54.12        4.53     79.29 o
   8  10  12      738.53      657.19     72.71 o
   9  10  12     3810.43     4216.50    215.88 o
  10  10  12      894.86      545.81    185.88 o
  11  10  12       61.59      157.02    137.08 o
  12  10  12      276.01      275.85    140.71 o
  13  10  12     1750.79     1898.51    162.04 o
  14  10  12      483.95      234.69    141.83 o
  15  10  12      572.72      578.76    156.30 o
   1  11  12      106.42      134.06     77.38 o
   2  11  12      710.19      673.82     88.81 o
   3  11  12       45.98      105.24     65.07 o
   4  11  12      808.71      593.65     88.23 o
   5  11  12       83.70      -65.74     75.12 o
   6  11  12      484.70      500.75    104.47 o
   7  11  12      339.41      295.66     89.65 o
   8  11  12      414.15      266.77     92.46 o
   9  11  12        1.98     -122.97    122.97 o
  10  11  12      313.05      382.92    139.03 o
  11  11  12      136.69     -109.10    159.94 o
  12  11  12       37.80      199.30    151.54 o
  13  11  12      185.84     -138.55    158.60 o
   0  12  12      408.17      341.59    110.81 o
   1  12  12     3428.38     3557.65    114.90 o
   2  12  12        1.69      -30.69     77.50 o
   3  12  12     1013.24     1007.43    103.25 o
   4  12  12      497.92      519.08     85.33 o
   5  12  12     2326.76     2153.06    179.45 o
   6  12  12      129.50      226.78     93.95 o
   7  12  12       17.00      247.41    118.09 o
   8  12  12       42.42      136.16    126.76 o
   9  12  12     1325.30     1651.01    192.75 o
  10  12  12      329.01      392.97    145.15 o
  11  12  12      316.56      417.34    154.71 o
   1  13  12      356.58      411.86     93.08 o
   2  13  12        0.06      -98.42     98.42 o
   3  13  12       24.62       -4.08     85.27 o
   4  13  12      156.15      105.13     97.59 o
   5  13  12      114.05      160.17     97.09 o
   6  13  12       75.98       39.91     99.43 o
   7  13  12       63.67       40.57    114.08 o
   8  13  12        0.51      104.33    147.93 o
   0  14  12      161.06      136.07    143.20 o
   1  14  12      800.47      593.57     87.86 o
   2  14  12        8.92      154.98    101.53 o
   3  14  12       91.58      113.87     83.11 o
   1   1  13      143.77      231.19     99.55 o
   2   1  13    11883.70    10061.89    173.20 o
   3   1  13     1121.71     1336.79    126.55 o
   4   1  13       72.16       46.74    105.31 o
   5   1  13     3118.37     3421.12    156.89 o
   6   1  13     2491.03     2006.54    105.34 o
   7   1  13     1133.78     1323.21     91.39 o
   8   1  13     1349.00     1317.44     86.16 o
   9   1  13      235.56      272.98     75.02 o
  10   1  13     5384.13     4791.39    116.73 o
  11   1  13      369.30      571.23     73.27 o
  12   1  13     4016.50     4178.21    104.68 o
  13   1  13        8.03      -13.18     80.29 o
  14   1  13      126.24      159.57     87.33 o
  15   1  13      363.59      290.89     84.06 o
  16   1  13     4341.59     4504.66    184.60 o
  17   1  13       36.11       35.09     96.82 o
  18   1  13      316.98      377.91    155.10 o
  19   1  13       22.73     -104.03    104.03 o
  20   1  13     1117.72      757.17    140.98 o
  21   1  13       25.18      -20.54    133.27 o
   0   2  13      279.68      284.96    164.89 o
   1   2  13     1438.12     1555.21    108.20 o
   2   2  13       27.62       59.61    104.64 o
   3   2  13     3932.40     4003.54    154.95 o
   4   2  13       57.66      130.21     75.18 o
   5   2  13      718.02      873.02     97.26 o
   6   2  13       65.54       80.52     65.44 o
   7   2  13     4120.45     3875.93    107.36 o
   8   2  13       28.14       82.52     59.02 o
   9   2  13      510.23      579.25     71.84 o
  10   2  13       73.24       55.29     62.97 o
  11   2  13      479.80      589.21     83.15 o
  12   2  13       24.59      -36.42     75.37 o
  13   2  13       10.21       71.65     74.99 o
  14   2  13       30.28       73.13     63.94 o
  15   2  13       42.31       70.15     86.87 o
  16   2  13       84.99      -29.53     88.88 o
  17   2  13      451.63      515.82    113.81 o
  18   2  13        7.89      -50.57     80.80 o
  19   2  13      100.50      278.22    108.77 o
  20   2  13        9.30     -140.43    161.87 o
  21   2  13       61.12      129.25    263.98 o
   1   3  13       15.88       45.93    105.88 o
   2   3  13    38290.15    35842.13    376.18 o
   3   3  13       71.96      147.72     83.91 o
   4   3  13     6218.94     6073.48    138.36 o
   5   3  13     1077.45     1271.43     91.35 o
   6   3  13     4858.93     4095.87    107.13 o
   7   3  13      482.11      452.41     73.10 o
   8   3  13     9416.12     9195.41    135.20 o
   9   3  13       67.01       76.20     63.78 o
  10   3  13     1504.75     1336.82     76.97 o
  11   3  13       31.91      117.92     77.93 o
  12   3  13     4648.82     4688.19    134.03 o
  13   3  13      327.71      159.01     62.70 o
  14   3  13      268.12      217.30     85.19 o
  15   3  13      454.84      399.34     80.48 o
  16   3  13     1713.50     1473.53    158.22 o
  17   3  13        0.77       82.37     97.33 o
  18   3  13      675.68      814.83    187.03 o
  19   3  13       32.59      229.52    165.04 o
  20   3  13      456.30      210.43    164.51 o
   0   4  13      873.24      797.69    142.80 o
   1   4  13      365.95      452.03    105.45 o
   2   4  13      139.57      122.43     84.66 o
   3   4  13       23.20      -22.75     84.57 o
   4   4  13       88.71      158.51     89.91 o
   5   4  13      321.35      290.44     92.57 o
   6   4  13      349.33      418.59     99.34 o
   7   4  13      155.66      174.74     53.41 o
   8   4  13        8.48       -0.97     77.07 o
   9   4  13      531.39      618.48     73.28 o
  10   4  13      185.28      279.17     78.18 o
  11   4  13      234.79      412.08     74.29 o
  12   4  13       42.15      -10.03    136.39 o
  13   4  13      409.25      371.50    122.37 o
  14   4  13       49.92      -53.59    114.04 o
  15   4  13      970.04     1078.03    134.22 o
  16   4  13       15.80      173.23    120.95 o
  17   4  13        9.10       35.79    121.94 o
  18   4  13       27.37     -144.84    144.84 o
  19   4  13       38.19       55.49    203.90 o
  20   4  13       12.09      192.70    187.63 o
   1   5  13        0.14      -85.27     85.27 o
   2   5  13     6336.35     5315.70    142.69 o
   3   5  13       61.74      -20.42     75.52 o
   4   5  13     1170.56     1491.81     93.65 o
   5   5  13      680.64      875.75    112.19 o
   6   5  13     3865.75     3316.42    139.77 o
   7   5  13       75.28       39.18     85.20 o
   8   5  13     2969.81     3109.05    152.44 o
   9   5  13       33.53       65.31     84.72 o
  10   5  13     4077.76     4384.11    201.06 o
  11   5  13      135.89       37.74    135.75 o
  12   5  13     3957.83     4338.36    209.46 o
  13   5  13      342.49      563.55    172.83 o
  14   5  13      378.50      256.77    111.54 o
  15   5  13      150.54       58.93    130.58 o
  16   5  13     2390.99     2262.74    143.22 o
  17   5  13      256.66      538.72    140.74 o
  18   5  13      151.50      247.85    121.42 o
  19   5  13        0.13     -141.54    141.54 o
  20   5  13      604.68      578.02    172.83 o
   0   6  13     1095.68     1081.05    167.72 o
   1   6  13      439.79      484.19    140.01 o
   2   6  13       75.47       69.09    113.54 o
   3   6  13      770.31      970.50    119.68 o
   4   6  13      499.51      593.53    104.58 o
   5   6  13        0.53       53.56     90.72 o
   6   6  13        2.15      -87.63    107.90 o
   7   6  13      596.92      848.84    116.38 o
   8   6  13       37.76       12.24     89.30 o
   9   6  13       56.20       25.07    141.01 o
  10   6  13      129.33      283.76    152.71 o
  11   6  13      444.88      453.35    137.87 o
  12   6  13        1.43       17.96    137.70 o
  13   6  13      292.85       66.27    127.84 o
  14   6  13      185.40      200.75    125.79 o
  15   6  13       56.00       16.06    108.03 o
  16   6  13      333.89      363.69    125.82 o
  17   6  13      767.58      655.26    153.22 o
  18   6  13        1.01       29.96    109.49 o
  19   6  13      224.69       55.53    137.72 o
   1   7  13       97.64      107.05     73.86 o
   2   7  13    22180.84    22039.03    278.41 o
   3   7  13       88.04      241.61    100.33 o
   4   7  13     2337.04     2382.91    142.06 o
   5   7  13      153.51      169.78     66.79 o
   6   7  13     3891.65     3639.30    239.54 o
   7   7  13        6.99       80.29     83.38 o
   8   7  13     4949.09     4839.80    164.37 o
   9   7  13       16.86      246.26    140.95 o
  10   7  13       34.08       55.00    109.68 o
  11   7  13        0.91       42.32    124.04 o
  12   7  13     3453.03     3765.77    206.22 o
  13   7  13       21.22     -128.30    128.30 o
  14   7  13      736.05      599.20    133.05 o
  15   7  13       74.44      260.27    122.30 o
  16   7  13     1215.21     1369.51    164.85 o
  17   7  13       23.57       12.05    107.98 o
  18   7  13      357.49      405.86    127.57 o
   0   8  13        2.39       27.47    142.87 o
   1   8  13     2935.35     3398.39    111.78 o
   2   8  13       13.98       66.96     71.89 o
   3   8  13        4.41      -18.62     74.23 o
   4   8  13       38.14      -33.09     86.70 o
   5   8  13       34.82       64.77     68.85 o
   6   8  13      291.92      236.66     42.84 o
   7   8  13      384.85      317.54     89.38 o
   8   8  13        0.31       -5.98     65.10 o
   9   8  13      575.63      512.27    131.79 o
  10   8  13       33.50       26.62    137.58 o
  11   8  13      300.78      250.17    144.14 o
  12   8  13       14.41      -45.10    117.43 o
  13   8  13      461.95      409.30    162.33 o
  14   8  13       44.31      -38.60    115.91 o
  15   8  13       45.88      122.11    135.87 o
  16   8  13       27.27       45.14    133.22 o
  17   8  13        0.21      -25.94    121.64 o
   1   9  13        6.85      137.27     77.44 o
   2   9  13       99.51      128.16     67.09 o
   3   9  13       16.51      113.57     62.14 o
   4   9  13      400.54      354.14     68.79 o
   5   9  13        3.57        8.68     67.99 o
   6   9  13      898.56     1001.79    100.86 o
   7   9  13        0.57       84.62     74.21 o
   8   9  13      792.15      833.21     80.05 o
   9   9  13      166.49      128.27    109.90 o
  10   9  13     2135.37     2158.48    140.99 o
  11   9  13      320.76      315.09    170.43 o
  12   9  13      769.23      723.14    156.64 o
  13   9  13       23.36      -72.30    130.04 o
  14   9  13      693.94      638.26    148.36 o
  15   9  13      106.06       68.47    129.82 o
  16   9  13      480.29      333.59    129.92 o
   0  10  13       45.45       33.12     89.22 o
   1  10  13      320.97      293.16     89.60 o
   2  10  13      393.98      350.08     80.60 o
   3  10  13     1347.48     1430.70     90.87 o
   4  10  13      218.93      124.77     81.65 o
   5  10  13     1253.97     1008.31     67.14 o
   6  10  13       14.12      -36.27     72.16 o
   7  10  13        5.40       57.73     69.62 o
   8  10  13       29.73        5.33     71.98 o
   9  10  13      896.66      610.43    150.06 o
  10  10  13       53.09      154.12    132.09 o
  11  10  13      697.44      723.71    146.33 o
  12  10  13       14.48      126.97    142.84 o
  13  10  13      189.45      335.97    153.44 o
  14  10  13      129.50      -12.06    160.43 o
   1  11  13      125.40      190.09     89.43 o
   2  11  13     7167.85     6945.14    131.08 o
   3  11  13      302.89      320.51     99.68 o
   4  11  13      324.25      422.18     78.14 o
   5  11  13        9.97       -1.66    106.24 o
   6  11  13     3636.05     3677.34    146.47 o
   7  11  13       27.67       20.99     73.29 o
   8  11  13      861.14      760.90    128.17 o
   9  11  13       14.64      190.27    114.10 o
  10  11  13      358.38      287.98    133.58 o
  11  11  13       12.34      231.23    121.49 o
  12  11  13     1217.46     1669.88    224.82 o
  13  11  13       56.03       31.06    139.12 o
   0  12  13        1.01       15.93    105.24 o
   1  12  13      884.23      557.88     96.00 o
   2  12  13      136.25       20.40     78.98 o
   3  12  13        0.30      -51.17     68.76 o
   4  12  13       74.56      178.84     92.39 o
   5  12  13      165.02       66.41     98.17 o
   6  12  13       11.72       -2.56     74.58 o
   7  12  13       13.87       53.28     86.25 o
   8  12  13        0.45      -23.49    126.34 o
   9  12  13        0.14      268.39    134.97 o
  10  12  13        0.54      151.68    138.81 o
  11  12  13      188.27      171.98    157.80 o
   1  13  13        1.07       94.99     87.65 o
   2  13  13     1064.28     1150.14    126.62 o
   3  13  13       89.81      146.19     79.03 o
   4  13  13      494.14      343.35     84.80 o
   5  13  13      113.50       82.72    109.62 o
   6  13  13      864.59      628.84    137.40 o
   7  13  13        0.08     -101.06    123.26 o
   0   0  14     3546.79     3574.12    442.50 o
   1   0  14     6211.98     6106.48    254.78 o
   2   0  14     1737.59     1865.05    183.53 o
   3   0  14     1982.73     1935.07    257.34 o
   4   0  14      218.56       -6.85    149.55 o
   5   0  14    32896.34    32142.71    517.77 o
   6   0  14     1175.81     1128.64    116.10 o
   7   0  14     1051.65     1410.47    168.89 o
   8   0  14     4588.06     4736.71    160.62 o
   9   0  14    42700.58    43901.22    630.27 o
  10   0  14     4562.73     4861.70    213.20 o
  11   0  14     2039.25     2315.37    343.29 o
  12   0  14      436.58      339.25    139.77 o
  13   0  14    20333.65    20896.02    406.93 o
  14   0  14      186.39      338.50     97.50 o
  15   0  14     1489.10     1847.79    207.45 o
  16   0  14      389.45      338.84    126.82 o
  17   0  14     3719.76     4074.19    264.67 o
  18   0  14      560.26     1064.39    786.37 o
  19   0  14     1773.75     1853.23    415.70 o
  20   0  14       32.42      105.47    222.85 o
  21   0  14       43.99      222.61    215.24 o
   1   1  14       47.10       55.26     91.89 o
   2   1  14     1081.41     1170.97    121.79 o
   3   1  14      103.39      103.82    118.11 o
   4   1  14       71.81      247.34    115.09 o
   5   1  14      159.23       96.99     82.72 o
   6   1  14      644.64      639.85     87.83 o
   7   1  14      216.37      329.85     72.04 o
   8   1  14      221.59      193.04     69.43 o
   9   1  14      603.42      584.92     84.51 o
  10   1  14     1196.20     1253.96     90.58 o
  11   1  14        6.30      -33.88     80.36 o
  12   1  14      525.65      713.02    101.96 o
  13   1  14      638.88      595.81     88.76 o
  14   1  14      648.92      553.68     72.87 o
  15   1  14        7.26       34.97     79.53 o
  16   1  14      366.92      418.71    108.40 o
  17   1  14      345.06      201.27    103.69 o
  18   1  14       43.26      151.71    124.83 o
  19   1  14        0.13      152.80    171.01 o
  20   1  14       64.56      122.58    118.00 o
   0   2  14      285.90      436.05    223.39 o
   1   2  14    13419.33    12518.46    218.11 o
   2   2  14     1661.18     1915.32    133.99 o
   3   2  14     9344.08     9024.25    181.02 o
   4   2  14      434.29      248.91     94.78 o
   5   2  14    11969.36    10990.35    195.25 o
   6   2  14       15.74       51.28     65.96 o
   7   2  14      599.12      784.76     98.40 o
   8   2  14     1361.07     1839.73     99.97 o
   9   2  14     6551.62     7034.07    173.94 o
  10   2  14      845.46     1066.79    110.38 o
  11   2  14     3018.00     3147.75    106.95 o
  12   2  14      473.77      576.55     88.25 o
  13   2  14     1298.30     1622.02    103.65 o
  14   2  14      196.09      120.09     90.09 o
  15   2  14      752.18      862.14    119.42 o
  16   2  14      402.49      196.02    114.26 o
  17   2  14      118.92      211.95     96.04 o
  18   2  14       38.33      -71.18     71.18 o
  19   2  14      427.42      401.90     89.68 o
  20   2  14      181.88      261.66    124.70 o
   1   3  14       70.13       40.78     89.99 o
   2   3  14      292.99      311.48    113.69 o
   3   3  14       22.56       20.45     90.50 o
   4   3  14      872.43      791.26    125.69 o
   5   3  14       93.30      194.34    103.24 o
   6   3  14     1259.16     1536.09    126.57 o
   7   3  14      432.10      559.14     74.07 o
   8   3  14     1654.39     1628.04     80.93 o
   9   3  14      554.42      519.57     75.94 o
  10   3  14     2749.08     2582.19     88.06 o
  11   3  14      270.30      360.66     65.71 o
  12   3  14     1097.72     1080.27     98.91 o
  13   3  14     1057.55     1128.68     87.41 o
  14   3  14      288.19      266.33     99.61 o
  15   3  14       29.36      -56.81     86.72 o
  16   3  14      635.93      456.54    107.91 o
  17   3  14      219.27      119.17    149.45 o
  18   3  14        0.42      107.76    128.07 o
  19   3  14        2.47     -158.56    158.56 o
  20   3  14      338.97      153.00    173.45 o
   0   4  14       43.12      107.78    151.51 o
   1   4  14     9503.98     8823.79    195.31 o
   2   4  14      156.55      269.56    101.83 o
   3   4  14      899.08     1038.62    100.95 o
   4   4  14      217.90      212.08     95.88 o
   5   4  14    27065.22    26124.48    308.96 o
   6   4  14      288.00      258.87    102.95 o
   7   4  14       61.94      121.25     63.94 o
   8   4  14     2573.71     2676.50     87.48 o
   9   4  14    22320.82    21830.33    212.79 o
  10   4  14     1965.18     2056.97    113.66 o
  11   4  14     3296.61     3122.83    132.83 o
  12   4  14      587.76      525.63     47.70 o
  13   4  14     4421.37     4703.09    177.65 o
  14   4  14       30.09      -23.33    131.86 o
  15   4  14     1590.60     1684.61    184.85 o
  16   4  14      356.38      470.54    150.84 o
  17   4  14       37.86      178.19    130.62 o
  18   4  14       53.19      132.68    117.41 o
  19   4  14     1389.63     2000.91    182.19 o
  20   4  14       81.18       59.21    140.78 o
   1   5  14      304.66      227.33    108.02 o
   2   5  14       15.46       44.46     88.34 o
   3   5  14       55.24      142.11    106.96 o
   4   5  14      314.69      316.75    103.55 o
   5   5  14      392.28      501.80     99.60 o
   6   5  14        5.53      -21.58     79.27 o
   7   5  14      578.43      693.07     70.94 o
   8   5  14      784.24      719.07     91.04 o
   9   5  14      298.24      304.29     94.25 o
  10   5  14      175.04      141.77    129.25 o
  11   5  14       17.17      -15.62    127.31 o
  12   5  14      721.25     1285.87    153.13 o
  13   5  14        5.70     -133.23    133.23 o
  14   5  14       38.21       68.42    123.32 o
  15   5  14      107.53      159.83    155.38 o
  16   5  14      122.94      100.47    135.79 o
  17   5  14       10.11     -111.76    111.76 o
  18   5  14       11.88      111.51    147.66 o
  19   5  14        3.16      106.92    132.29 o
   0   6  14     2365.20     2654.67    223.10 o
   1   6  14    15935.12    14864.12    279.09 o
   2   6  14        6.15       80.90    126.79 o
   3   6  14     8098.01     8105.97    210.00 o
   4   6  14      621.44      611.68    150.75 o
   5   6  14     9091.59     8223.33    176.20 o
   6   6  14        8.52       57.19     77.20 o
   7   6  14      161.84      107.95    105.48 o
   8   6  14      261.34      287.61    133.28 o
   9   6  14     3687.72     3708.04    125.37 o
  10   6  14      798.00     1065.64    173.82 o
  11   6  14     5032.80     4994.07    249.11 o
  12   6  14      158.18       66.09    149.42 o
  13   6  14      979.10     1260.31    140.53 o
  14   6  14       86.88       67.67    129.53 o
  15   6  14     3495.74     3520.00    197.30 o
  16   6  14      164.45       85.78    134.53 o
  17   6  14      298.73      100.62    128.48 o
  18   6  14       62.46      133.09    143.78 o
   1   7  14      296.13      251.75    108.98 o
   2   7  14       45.98       64.80    110.72 o
   3   7  14       11.65     -112.02    112.02 o
   4   7  14       12.24      -23.31     99.63 o
   5   7  14      245.93      204.26     82.27 o
   6   7  14      326.48      243.85     66.89 o
   7   7  14      534.58      622.84    106.50 o
   8   7  14      555.19      508.88     72.27 o
   9   7  14        1.82      209.72    134.28 o
  10   7  14       89.48       54.72    136.74 o
  11   7  14      267.29      442.49    144.76 o
  12   7  14      956.59      735.24    160.87 o
  13   7  14      411.15      478.10    149.45 o
  14   7  14       40.35      126.27    124.48 o
  15   7  14       18.38     -154.76    154.76 o
  16   7  14      149.15      121.87    149.10 o
  17   7  14      107.37      112.58    119.42 o
  18   7  14        1.03      120.65    130.67 o
   0   8  14     1085.79     1197.46    133.16 o
   1   8  14     2625.86     3084.14    136.16 o
   2   8  14       91.24      115.82     79.85 o
   3   8  14       31.53      -30.31     72.49 o
   4   8  14       27.77       65.55     72.65 o
   5   8  14     6043.03     5512.92    118.50 o
   6   8  14        3.53      -22.32     43.12 o
   7   8  14      171.73       33.10     84.57 o
   8   8  14       31.38      -29.37     60.69 o
   9   8  14     8029.92     8084.14    364.26 o
  10   8  14      773.55      591.95    169.41 o
  11   8  14      850.22      801.92    143.07 o
  12   8  14        0.14     -102.92    136.95 o
  13   8  14     2786.29     2684.54    172.18 o
  14   8  14      600.66      416.64    146.43 o
  15   8  14      344.97      389.98    167.27 o
  16   8  14       42.90      194.58    138.40 o
  17   8  14      366.25      418.66    167.78 o
   1   9  14      324.18      435.58     81.49 o
   2   9  14       58.06      121.13     71.95 o
   3   9  14      181.18       81.52     82.60 o
   4   9  14      742.11      843.79    102.50 o
   5   9  14      397.94      255.23     82.63 o
   6   9  14       83.36       39.27     65.26 o
   7   9  14     1211.03     1185.73     94.47 o
   8   9  14      330.77      250.25     65.94 o
   9   9  14       61.64      266.25    116.69 o
  10   9  14       54.14     -142.90    142.90 o
  11   9  14      353.58      288.04    129.16 o
  12   9  14       56.46      149.52    141.77 o
  13   9  14      112.76      208.61    145.33 o
  14   9  14      226.48      230.23    145.66 o
  15   9  14        3.83      -26.55    152.39 o
   0  10  14     1792.72     1622.81    141.69 o
   1  10  14     1986.60     2106.93    108.88 o
   2  10  14      127.47      107.64     73.74 o
   3  10  14     1208.27     1134.99     82.74 o
   4  10  14      331.82      260.96     72.93 o
   5  10  14     1613.94     1686.02     90.96 o
   6  10  14        3.34      166.02     76.43 o
   7  10  14      712.07      721.57    117.75 o
   8  10  14       93.47      168.05     87.21 o
   9  10  14     2168.40     2282.12    172.11 o
  10  10  14      130.00       76.89    123.05 o
  11  10  14       23.77       81.33    137.39 o
  12  10  14       31.83      226.26    131.35 o
  13  10  14     1186.29     1513.05    183.64 o
  14  10  14      117.87      331.43    146.38 o
   1  11  14       18.72       -8.06     86.30 o
   2  11  14      482.77      509.29     91.15 o
   3  11  14        8.28      157.70     77.25 o
   4  11  14       48.75       82.62     77.68 o
   5  11  14       25.84       28.39     77.59 o
   6  11  14       11.59       88.08     96.44 o
   7  11  14      414.91      480.37     90.82 o
   8  11  14       74.05      156.19    118.56 o
   9  11  14        8.70      121.69    130.23 o
  10  11  14       72.54       81.09    128.47 o
  11  11  14      173.53      -64.04    130.50 o
  12  11  14       74.55      333.13    147.75 o
   0  12  14     1287.14     1005.15    178.54 o
   1  12  14     5912.57     5255.63    135.36 o
   2  12  14       80.66      154.02     92.51 o
   3  12  14     1951.22     1736.93    149.83 o
   4  12  14      358.47      348.73     81.48 o
   5  12  14     4388.65     3792.46    245.13 o
   6  12  14       41.25     -100.03    100.03 o
   7  12  14       35.90       25.30    131.42 o
   8  12  14       37.97      168.16    124.00 o
   9  12  14     2170.92     2260.99    160.82 o
  10  12  14       95.18       -3.54    143.93 o
   1  13  14        4.81      -75.89     75.89 o
   2  13  14      608.87      605.97    104.85 o
   3  13  14       14.36       -7.59     92.24 o
   4  13  14      193.15      102.19    113.01 o
   5  13  14      109.18      153.43     98.82 o
   6  13  14      925.42      559.81    141.61 o
   1   1  15     2940.17     3246.74    164.72 o
   2   1  15    10513.12    10343.21    203.09 o
   3   1  15    22600.38    22775.03    323.62 o
   4   1  15     1735.11     1819.78    126.18 o
   5   1  15      572.16      718.88     99.66 o
   6   1  15     4924.79     4347.89    124.60 o
   7   1  15     3250.69     3434.83    115.22 o
   8   1  15     5358.44     5019.03    131.33 o
   9   1  15      246.56      182.86     85.61 o
  10   1  15     1685.06     1585.47    102.31 o
  11   1  15     3031.60     3282.24    110.28 o
  12   1  15     2220.75     2068.60     89.63 o
  13   1  15     2130.76     2350.30    122.48 o
  14   1  15      968.29      857.29     93.28 o
  15   1  15     1733.28     1527.09    128.16 o
  16   1  15     2686.36     2721.85    113.55 o
  17   1  15     1876.68     1905.44    146.20 o
  18   1  15       47.98      -14.43    126.78 o
  19   1  15       39.99      -39.78    120.45 o
  20   1  15     1356.51      422.64    314.08 o
   0   2  15     1683.74     1877.60    216.83 o
   1   2  15      231.84      225.76    109.92 o
   2   2  15      448.12      219.11    137.77 o
   3   2  15      127.23      355.34    111.73 o
   4   2  15      241.33      274.72    124.51 o
   5   2  15      880.31      949.87    117.68 o
   6   2  15        3.78       58.34     74.40 o
   7   2  15      111.74       28.55     77.42 o
   8   2  15      262.01      156.65     78.41 o
   9   2  15      869.87     1065.25    103.60 o
  10   2  15        2.34       35.45     84.76 o
  11   2  15      104.27       -1.04     65.61 o
  12   2  15      334.82      325.57     76.80 o
  13   2  15      615.20      767.30    128.71 o
  14   2  15        0.06      135.77    102.91 o
  15   2  15      102.61      128.17     72.05 o
  16   2  15      215.70      152.03    110.63 o
  17   2  15       52.99       -4.52     87.30 o
  18   2  15        2.91       -6.00    122.53 o
  19   2  15       79.79      249.84    185.76 o
  20   2  15        4.57      -84.45    165.63 o
   1   3  15     1336.60     1376.55    121.47 o
   2   3  15     3524.00     3428.97    183.21 o
   3   3  15    12153.74    11976.17    233.47 o
   4   3  15     1971.01     2128.95    119.07 o
   5   3  15     1017.42     1220.36    136.92 o
   6   3  15     1135.69      994.73    101.36 o
   7   3  15     1991.36     2213.46     87.13 o
   8   3  15     3258.08     3283.34    104.30 o
   9   3  15       47.49       15.13     72.13 o
  10   3  15      287.32      173.23     79.24 o
  11   3  15     1014.94     1058.80     88.77 o
  12   3  15      105.32      200.98     89.09 o
  13   3  15      373.94      406.49     86.27 o
  14   3  15       16.59       13.77    104.42 o
  15   3  15      191.65      227.34    103.07 o
  16   3  15      133.46       75.30    109.00 o
  17   3  15      834.25      390.49    124.44 o
  18   3  15      240.66      306.40    171.25 o
  19   3  15       91.45      -23.28    239.48 o
  20   3  15      174.92      214.99    252.92 o
   0   4  15       91.39      199.61    164.05 o
   1   4  15     1534.75     1578.52    129.20 o
   2   4  15      418.38      378.78    105.08 o
   3   4  15      473.22      649.70    118.49 o
   4   4  15     1472.12     1634.38    129.40 o
   5   4  15      933.81      956.43    103.50 o
   6   4  15      802.24      684.80     99.48 o
   7   4  15       41.56        3.18     70.49 o
   8   4  15      618.29      761.35     87.55 o
   9   4  15      574.28      583.74     66.86 o
  10   4  15      247.77      343.51     60.63 o
  11   4  15        0.10       31.38     69.81 o
  12   4  15      148.40       86.82     72.21 o
  13   4  15       27.80       58.26     58.54 o
  14   4  15        0.33      -61.85    143.36 o
  15   4  15      168.52      320.63    143.10 o
  16   4  15        2.34      140.47    139.09 o
  17   4  15       16.72      146.55    123.70 o
  18   4  15       24.48       34.66    131.26 o
  19   4  15        0.93     -137.53    137.53 o
   1   5  15     1351.64     1298.26    141.17 o
   2   5  15    11519.92    11576.52    196.90 o
   3   5  15     9627.43    10156.47    185.81 o
   4   5  15     1683.58     1861.82    122.86 o
   5   5  15       64.25       94.82     93.95 o
   6   5  15     1568.22     1654.99    108.65 o
   7   5  15     2754.22     2994.44    102.04 o
   8   5  15     4167.17     4265.14    135.90 o
   9   5  15      846.64      869.10     87.10 o
  10   5  15        9.31       97.86    104.47 o
  11   5  15      516.42      395.76    138.96 o
  12   5  15     2088.14     2216.98    200.18 o
  13   5  15      978.40     1105.57    172.30 o
  14   5  15      464.25      785.56    182.95 o
  15   5  15       70.41      -87.35    136.36 o
  16   5  15     1598.98     1679.60    205.62 o
  17   5  15      535.37      588.10    144.49 o
  18   5  15      796.85      668.44    205.09 o
  19   5  15       11.34      265.33    185.15 o
   0   6  15     2108.23     2137.33    266.08 o
   1   6  15      213.13      135.34    137.14 o
   2   6  15      833.99      850.57    150.01 o
   3   6  15       75.69      258.02    179.82 o
   4   6  15       37.01       62.37    136.85 o
   5   6  15     1013.41     1106.62    129.49 o
   6   6  15       44.80      -19.40     75.05 o
   7   6  15      146.09      214.67     96.85 o
   8   6  15       63.38      -14.85    103.23 o
   9   6  15       95.14      159.76     78.65 o
  10   6  15       69.02       77.34    128.30 o
  11   6  15      159.11      227.45    149.35 o
  12   6  15       56.93      117.03    127.54 o
  13   6  15        5.77       57.04    156.64 o
  14   6  15       35.89      -51.20    171.90 o
  15   6  15        2.96     -167.95    167.95 o
  16   6  15        3.99      101.42    170.07 o
  17   6  15      235.29      122.69    151.82 o
  18   6  15        3.34      149.06    152.56 o
   1   7  15      416.33      360.04    128.26 o
   2   7  15     5200.45     5491.95    162.44 o
   3   7  15     2541.20     2893.69    155.69 o
   4   7  15      794.17      721.21    122.50 o
   5   7  15      310.62      388.05     84.18 o
   6   7  15      667.68      648.14     86.63 o
   7   7  15     2163.02     2168.15    146.84 o
   8   7  15     2241.90     2237.66     96.04 o
   9   7  15      189.01      195.22     69.40 o
  10   7  15      240.65      207.41    150.87 o
  11   7  15      895.97     1131.05    171.48 o
  12   7  15     1564.84     1774.55    197.33 o
  13   7  15      536.28      562.21    154.98 o
  14   7  15       94.34      502.67    163.43 o
  15   7  15      274.99      300.95    135.80 o
  16   7  15     1003.97     1144.38    155.22 o
  17   7  15      709.42      512.61    149.14 o
   0   8  15      225.85      177.66    151.07 o
   1   8  15      486.55      587.90     94.78 o
   2   8  15      452.34      388.87    113.81 o
   3   8  15      189.76      201.31    100.55 o
   4   8  15       39.91       63.61     73.47 o
   5   8  15        0.22      -65.81     65.81 o
   6   8  15       12.62        8.50     50.48 o
   7   8  15       14.09      -32.37     79.35 o
   8   8  15      145.08      164.16     70.74 o
   9   8  15      146.01      285.60    137.16 o
  10   8  15       24.84     -153.58    153.58 o
  11   8  15       21.68      -83.47    147.12 o
  12   8  15       46.26      179.84    138.70 o
  13   8  15       26.54       42.00    146.65 o
  14   8  15        3.83     -144.97    144.97 o
  15   8  15       36.95      253.50    146.18 o
  16   8  15       48.88       -3.64    133.83 o
   1   9  15       64.68      147.90     78.75 o
   2   9  15      478.22      475.95     88.72 o
   3   9  15      549.94      597.99     82.03 o
   4   9  15      661.94      608.97     84.52 o
   5   9  15       17.31      -14.24     73.37 o
   6   9  15      598.28      468.90     63.33 o
   7   9  15     2154.36     2221.14    154.80 o
   8   9  15     1298.17     1279.96    126.59 o
   9   9  15       98.39       35.73    136.75 o
  10   9  15     1138.43     1143.93    150.12 o
  11   9  15      939.20     1637.24    194.09 o
  12   9  15      817.59     1273.16    177.18 o
  13   9  15       11.74      -10.25    133.77 o
  14   9  15      301.12      242.40    139.59 o
  15   9  15      198.32       22.91    149.54 o
   0  10  15      785.27      876.78    106.97 o
   1  10  15      307.07      344.62     94.32 o
   2  10  15      414.71      357.65     87.85 o
   3  10  15      535.25      396.83     89.54 o
   4  10  15      279.78      328.44     81.99 o
   5  10  15     1275.92     1041.18     80.03 o
   6  10  15      134.85      198.94     93.92 o
   7  10  15      129.21      153.43    107.38 o
   8  10  15       56.63      -15.93     82.28 o
   9  10  15      217.60      212.38    139.71 o
  10  10  15        0.31      150.44    173.20 o
  11  10  15        0.09       69.31    154.18 o
  12  10  15       34.63      265.06    203.21 o
  13  10  15       68.68      136.26    161.54 o
   1  11  15     1327.34     1168.92     91.34 o
   2  11  15     5976.31     5993.50    148.17 o
   3  11  15     1398.28     1426.23     98.82 o
   4  11  15       10.62       -4.57     66.59 o
   5  11  15      854.96      862.94     86.20 o
   6  11  15     2462.48     2098.03    176.15 o
   7  11  15     1298.84     1325.45    130.55 o
   8  11  15      258.69      326.16    139.59 o
   9  11  15       12.50      142.79    158.41 o
  10  11  15      513.00      542.60    149.22 o
  11  11  15      451.65      834.16    178.70 o
   0  12  15       90.91      163.02    141.84 o
   1  12  15      652.07      512.50     99.09 o
   2  12  15       41.15       73.54     87.15 o
   3  12  15        9.31       17.23     79.08 o
   4  12  15      128.50       17.79     78.01 o
   5  12  15      115.58      289.32    118.99 o
   6  12  15       12.62       33.72     91.44 o
   7  12  15        9.96      -96.48    129.01 o
   8  12  15      133.02      188.54    152.34 o
   9  12  15      260.37      327.03    162.16 o
   1  13  15       73.77      162.71     87.65 o
   2  13  15      946.39      901.97    134.46 o
   3  13  15      132.24      -17.49    105.94 o
   4  13  15       77.38       31.58     94.89 o
   5  13  15       19.64       89.54    106.20 o
   0   0  16    38006.25    36577.18    809.65 o
   1   0  16     9160.66     9614.98    412.01 o
   2   0  16     1862.59     2028.12    219.92 o
   3   0  16     5090.30     4235.09    213.59 o
   4   0  16     7890.48     7711.74    308.25 o
   5   0  16     5644.36     5099.50    217.40 o
   6   0  16      224.63      258.97    176.18 o
   7   0  16     1235.37     1469.07    178.45 o
   8   0  16     8088.47     7254.88    204.63 o
   9   0  16     2502.88     2555.59    200.06 o
  10   0  16     4823.46     5083.66    230.35 o
  11   0  16       93.11       78.06    108.08 o
  12   0  16      435.07      398.34    121.71 o
  13   0  16     2605.04     2783.81    164.06 o
  14   0  16      756.27      903.90    150.03 o
  15   0  16     1824.37     2064.42    143.11 o
  16   0  16      491.04      386.98    178.83 o
  17   0  16      626.65      440.54    157.00 o
  18   0  16     2214.66     2044.04    264.66 o
  19   0  16       39.63       56.03    252.46 o
  20   0  16        5.96      461.81    824.48 o
   1   1  16      645.57      722.85    139.12 o
   2   1  16      607.79      691.06    130.65 o
   3   1  16       29.58       10.65    129.33 o
   4   1  16       10.84      -51.44    137.92 o
   5   1  16      181.55      371.07    100.96 o
   6   1  16      443.35      546.58     96.33 o
   7   1  16       34.24       16.81     82.39 o
   8   1  16       60.71      -70.24     88.52 o
   9   1  16      135.72       96.60     86.79 o
  10   1  16      227.86      268.29     83.52 o
  11   1  16        0.56      148.52     90.18 o
  12   1  16      161.23      135.27     93.34 o
  13   1  16       45.30       47.03     68.44 o
  14   1  16      108.28      110.67     72.18 o
  15   1  16       10.67       58.33     81.59 o
  16   1  16      152.09      134.19     93.45 o
  17   1  16        0.01       24.49    121.05 o
  18   1  16       56.87      130.44     95.36 o
  19   1  16       33.26       25.21    165.15 o
  20   1  16       95.26       54.82    164.71 o
   0   2  16    19135.63    17092.52    423.35 o
   1   2  16     3833.44     3875.40    170.33 o
   2   2  16     3907.96     3614.08    172.64 o
   3   2  16      555.82      550.56    147.24 o
   4   2  16     4317.76     4198.59    186.54 o
   5   2  16     9163.08     8493.45    178.54 o
   6   2  16     4110.44     4654.94    194.27 o
   7   2  16      605.60      790.61     84.96 o
   8   2  16     9035.46     8348.53    160.00 o
   9   2  16     6401.74     6433.59    129.78 o
  10   2  16    11502.27    11082.73    184.14 o
  11   2  16        3.05       85.06     99.38 o
  12   2  16      570.24      672.24     72.89 o
  13   2  16     3002.77     2729.59    146.65 o
  14   2  16     2170.74     2141.60    124.48 o
  15   2  16     1210.16     1013.04    117.55 o
  16   2  16       56.64      -56.27     66.79 o
  17   2  16      426.77      435.34    103.00 o
  18   2  16     2058.16     1655.67    307.64 o
  19   2  16      356.39      318.44    174.34 o
   1   3  16       88.23       66.89    112.26 o
   2   3  16       56.64       41.85    132.41 o
   3   3  16      619.83      764.02    126.98 o
   4   3  16     1036.15     1185.83    123.67 o
   5   3  16     1541.79     1756.69    128.11 o
   6   3  16        7.55      147.91     89.92 o
   7   3  16      610.46      701.23     98.20 o
   8   3  16      622.48      689.15     93.67 o
   9   3  16      929.79     1050.37     85.35 o
  10   3  16        2.06      149.96     80.57 o
  11   3  16      747.96      834.01     82.52 o
  12   3  16        0.15      -48.06     77.39 o
  13   3  16      810.64      783.30     91.14 o
  14   3  16       56.94      157.55     82.69 o
  15   3  16      345.92      350.82    110.01 o
  16   3  16       92.81      128.01     98.14 o
  17   3  16       62.21        5.01     80.27 o
  18   3  16       32.98       -7.40    123.85 o
  19   3  16      150.29      258.02    184.36 o
   0   4  16    13171.68    12905.16    389.68 o
   1   4  16     1712.13     1919.96    154.70 o
   2   4  16     1244.80     1473.12    159.21 o
   3   4  16      322.08      315.48    125.77 o
   4   4  16     1864.82     1819.88    121.29 o
   5   4  16     2481.80     2479.08    125.55 o
   6   4  16      120.07      247.02    110.44 o
   7   4  16       52.20       37.88     83.03 o
   8   4  16     2502.84     2355.78    104.55 o
   9   4  16      798.85      786.34    125.56 o
  10   4  16      863.45      858.71     92.25 o
  11   4  16      557.26      523.36     98.92 o
  12   4  16       41.02       27.48     69.31 o
  13   4  16       88.25       36.19     52.95 o
  14   4  16       23.93      -59.28    143.33 o
  15   4  16     1426.63     1718.68    144.52 o
  16   4  16       47.25      222.84    159.91 o
  17   4  16       58.65       53.80    145.84 o
  18   4  16      468.02      195.67    173.46 o
  19   4  16      364.36      160.02    164.23 o
   1   5  16      323.66      295.55    116.72 o
   2   5  16      879.17     1201.51    121.12 o
   3   5  16     3753.65     4437.59    191.90 o
   4   5  16      621.66      688.68    125.19 o
   5   5  16       16.68     -111.38    111.38 o
   6   5  16      619.47      701.76    147.48 o
   7   5  16      462.07      571.45     83.54 o
   8   5  16      392.28      360.48     61.74 o
   9   5  16      494.73      480.78     94.05 o
  10   5  16      112.74      -59.32     74.85 o
  11   5  16      378.83      313.79     73.63 o
  12   5  16      146.03     -162.96    162.96 o
  13   5  16       16.10      -34.35    164.17 o
  14   5  16        5.12       11.99    150.79 o
  15   5  16      224.64      -13.49    147.79 o
  16   5  16      170.78      316.18    154.75 o
  17   5  16        0.25      -55.81    151.37 o
  18   5  16       43.14     -148.81    148.81 o
   0   6  16    15985.29    15437.45    428.35 o
   1   6  16     2554.33     2815.27    129.53 o
   2   6  16     1034.77     1194.66    128.76 o
   3   6  16     1222.11     1294.00    123.83 o
   4   6  16     3610.01     3480.37    144.23 o
   5   6  16     4397.07     4336.60    232.17 o
   6   6  16     1492.26     1773.05    162.21 o
   7   6  16      228.22      173.05     82.09 o
   8   6  16     1308.70     1234.42    130.98 o
   9   6  16     2435.94     2321.22    212.31 o
  10   6  16     5295.29     5593.78    171.48 o
  11   6  16      663.36      539.89    150.72 o
  12   6  16      245.82      252.17    176.42 o
  13   6  16      751.84      893.29    250.20 o
  14   6  16     2671.81     3043.81    202.26 o
  15   6  16     1076.37     1091.37    157.57 o
  16   6  16      142.08     -104.80    163.05 o
  17   6  16      238.34      569.08    190.19 o
   1   7  16      417.86      219.88    125.45 o
   2   7  16       16.94      -84.13    150.44 o
   3   7  16       96.67      159.21     85.29 o
   4   7  16       13.09      -89.12    100.23 o
   5   7  16       16.22      -41.72     94.02 o
   6   7  16       36.87       79.25     70.88 o
   7   7  16     1059.78     1117.13    145.49 o
   8   7  16       34.71       68.90     62.74 o
   9   7  16      715.92      800.72     74.10 o
  10   7  16       23.39      147.87    154.50 o
  11   7  16      270.45      273.17    181.09 o
  12   7  16       11.70      175.42    153.07 o
  13   7  16      104.84      132.87    179.77 o
  14   7  16      136.92       77.33    150.04 o
  15   7  16        6.44      -32.68    124.35 o
  16   7  16       23.43      167.40    140.28 o
   0   8  16     2360.92     2526.13    182.03 o
   1   8  16      104.04      217.95    111.95 o
   2   8  16      716.24      768.10    100.58 o
   3   8  16        2.57       46.48     82.75 o
   4   8  16      801.41      712.08    106.96 o
   5   8  16     1387.29     1623.40    111.57 o
   6   8  16     1389.15     1393.38     97.28 o
   7   8  16       17.90      -44.59     77.58 o
   8   8  16     1964.66     1939.72    165.58 o
   9   8  16     1384.12     1308.22     93.06 o
  10   8  16     2622.69     3008.15    223.62 o
  11   8  16      184.73      111.80    152.68 o
  12   8  16      364.40      356.22    158.15 o
  13   8  16      507.32      586.49    179.17 o
  14   8  16     1284.09     1290.98    210.52 o
  15   8  16       69.99      300.41    163.65 o
   1   9  16      218.29       90.71     80.42 o
   2   9  16       72.58      173.04     77.24 o
   3   9  16      222.30      152.39     74.12 o
   4   9  16      443.50      405.74     83.37 o
   5   9  16      293.03      314.95     77.66 o
   6   9  16       75.41       62.89     67.51 o
   7   9  16        5.99       24.36     89.77 o
   8   9  16      400.46      444.51     86.84 o
   9   9  16       73.61       -4.97    145.33 o
  10   9  16        2.41       44.33    145.47 o
  11   9  16       87.40       80.89    159.63 o
  12   9  16       46.47      185.83    134.32 o
  13   9  16       22.96      -47.92    141.90 o
  14   9  16       31.27     -143.69    173.53 o
   0  10  16    10551.35     9735.37    245.73 o
   1  10  16     1360.70     1287.46    104.73 o
   2  10  16      404.64      363.25    113.35 o
   3  10  16      990.81      805.67     73.63 o
   4  10  16     5631.06     5445.87    136.09 o
   5  10  16     2259.49     2103.42     98.04 o
   6  10  16     1169.61     1165.41    106.32 o
   7  10  16      273.37      372.67     90.58 o
   8  10  16     2360.67     1966.18    185.19 o
   9  10  16     1328.94     1689.41    246.69 o
  10  10  16     1945.71     1893.06    193.30 o
  11  10  16        0.73      -37.23    151.98 o
  12  10  16      163.07      -23.10    189.88 o
   1  11  16       18.70       -1.46     81.93 o
   2  11  16       99.37       12.65     84.79 o
   3  11  16       10.51       15.31     72.61 o
   4  11  16       26.47      112.37     82.87 o
   5  11  16       19.70       72.65     65.93 o
   6  11  16        4.34      111.90     93.27 o
   7  11  16      146.09      268.43    150.15 o
   8  11  16       14.60       68.89    133.91 o
   9  11  16        6.79       44.63    125.73 o
  10  11  16       89.20      128.00    157.23 o
   0  12  16     1974.41     2037.26    159.58 o
   1  12  16      412.47      221.98     87.86 o
   2  12  16       35.20      -85.77     85.77 o
   3  12  16      283.78      285.19     83.27 o
   4  12  16     1289.27     1017.69    172.73 o
   5  12  16      324.16      407.30    107.06 o
   6  12  16      119.95      242.67    140.45 o
   7  12  16        1.01      -49.90    129.47 o
   8  12  16      658.71      473.58    150.40 o
   1  13  16       81.67      226.65    119.75 o
   2  13  16      133.67      123.85     84.25 o
   1   1  17    18964.46    18243.93    364.39 o
   2   1  17      951.48     1187.05    140.86 o
   3   1  17    11520.95    10324.86    223.82 o
   4   1  17       39.05      112.19    125.68 o
   5   1  17     3357.00     3622.93    156.53 o
   6   1  17     1114.03     1202.88    131.66 o
   7   1  17    17319.06    16898.03    277.16 o
   8   1  17       34.37      137.28     91.51 o
   9   1  17      111.02      126.13    108.49 o
  10   1  17      164.35      167.47     79.68 o
  11   1  17     5971.60     6205.97    136.91 o
  12   1  17       69.71      179.15     75.84 o
  13   1  17     2450.65     2452.42    135.94 o
  14   1  17       25.41       67.52     84.91 o
  15   1  17     2901.14     3263.17    118.30 o
  16   1  17       38.31       70.33     92.06 o
  17   1  17     1106.33     1028.93     89.34 o
  18   1  17       56.97      -15.00    101.47 o
  19   1  17       79.51      117.47    125.60 o
   0   2  17     5530.09     5518.50    283.49 o
   1   2  17      406.19      167.62    136.32 o
   2   2  17       67.89      132.50    186.03 o
   3   2  17       84.05      -35.18    119.79 o
   4   2  17     4385.08     4533.30    194.39 o
   5   2  17      756.67     1142.58    111.55 o
   6   2  17        1.50      144.79    126.76 o
   7   2  17       43.65      167.35    107.83 o
   8   2  17      949.21     1279.79    111.49 o
   9   2  17      167.51      202.78     90.66 o
  10   2  17        2.72       34.77     83.07 o
  11   2  17       22.09       40.96     83.21 o
  12   2  17      280.59      123.16     76.88 o
  13   2  17       33.17       62.88     81.76 o
  14   2  17      235.63      197.91     79.83 o
  15   2  17        1.35      -11.56     88.75 o
  16   2  17       14.76       46.75     76.23 o
  17   2  17       18.97      126.11    134.07 o
  18   2  17       27.73      104.59    192.86 o
  19   2  17       21.91     -147.30    164.25 o
   1   3  17     1030.62      732.15    129.79 o
   2   3  17       65.26       74.85    144.68 o
   3   3  17     1846.73     1641.36    170.34 o
   4   3  17      299.99      231.19    118.32 o
   5   3  17      193.11      221.46    108.16 o
   6   3  17       34.55      139.60    104.51 o
   7   3  17    10463.28    10360.13    184.99 o
   8   3  17      419.07      469.38     93.84 o
   9   3  17      767.91      837.40    100.23 o
  10   3  17      129.12      108.48     78.57 o
  11   3  17     4805.32     4850.56    116.54 o
  12   3  17       75.25      193.46     80.49 o
  13   3  17     1866.66     1666.25    148.01 o
  14   3  17       36.27      169.21     92.50 o
  15   3  17     1344.28     1440.97    205.36 o
  16   3  17       50.50       50.08     94.97 o
  17   3  17     1376.61     1533.45    196.06 o
  18   3  17        5.74     -127.36    138.84 o
  19   3  17       43.58      -63.11    150.23 o
   0   4  17     2942.52     2640.63    230.46 o
   1   4  17      441.61      580.21    131.63 o
   2   4  17      218.51      163.99    130.40 o
   3   4  17       10.83      -67.57    114.52 o
   4   4  17      386.94      447.39    119.93 o
   5   4  17      328.93      149.37    106.03 o
   6   4  17     1731.91     2029.52    125.63 o
   7   4  17        4.09       78.25     77.61 o
   8   4  17      110.40      113.04     85.65 o
   9   4  17      202.31      198.71     79.83 o
  10   4  17      978.02     1108.37     92.38 o
  11   4  17       34.40       94.81     50.18 o
  12   4  17      959.99      932.73     84.98 o
  13   4  17        0.27      -14.06     85.33 o
  14   4  17        0.06      -24.39     56.74 o
  15   4  17       62.28      136.74    157.90 o
  16   4  17       20.72       98.90    185.95 o
  17   4  17        9.62       10.94    150.14 o
  18   4  17       28.97      -12.77    126.88 o
   1   5  17     8263.48     8132.76    204.73 o
   2   5  17      551.00      640.28    135.40 o
   3   5  17     3546.48     3522.22    172.74 o
   4   5  17        6.53      -17.36    107.34 o
   5   5  17     3066.81     2921.42    145.38 o
   6   5  17      265.84      124.01    105.24 o
   7   5  17     2209.62     2328.37     96.07 o
   8   5  17        6.82       36.85     58.64 o
   9   5  17       33.69       54.49     69.96 o
  10   5  17      155.07      209.58     81.53 o
  11   5  17      241.80      282.59     91.10 o
  12   5  17      235.97      532.18    142.56 o
  13   5  17     1137.46     1039.66    151.58 o
  14   5  17       93.53       60.22    136.64 o
  15   5  17       89.43      187.99    177.88 o
  16   5  17       22.51      253.35    169.56 o
  17   5  17     1037.16      730.65    165.10 o
  18   5  17       54.25       61.77    144.22 o
   0   6  17       16.06       62.03    156.57 o
   1   6  17       11.92       17.72    103.76 o
   2   6  17     1572.44     1795.95    141.18 o
   3   6  17      397.98      372.06    114.28 o
   4   6  17       17.22       43.44    106.67 o
   5   6  17      630.75      814.84    118.23 o
   6   6  17     4586.44     4607.58    138.87 o
   7   6  17     1201.98     1424.89    111.95 o
   8   6  17     1050.81      925.38    141.35 o
   9   6  17       37.57      169.68     99.38 o
  10   6  17     1608.55     1561.89     99.02 o
  11   6  17       42.10       25.68    186.44 o
  12   6  17      903.14     1234.45    225.59 o
  13   6  17        2.49      139.78    142.37 o
  14   6  17      267.22      309.55    142.50 o
  15   6  17      349.89      261.99    180.03 o
  16   6  17      412.49      320.83    235.95 o
  17   6  17       12.20      301.40    165.55 o
   1   7  17       93.15      188.74    131.40 o
   2   7  17        2.14     -141.56    141.56 o
   3   7  17      523.22      357.61    127.64 o
   4   7  17      226.91      140.69     97.95 o
   5   7  17     1051.27     1134.01    125.04 o
   6   7  17      112.37      134.05     76.11 o
   7   7  17     3782.81     4255.04    174.03 o
   8   7  17      132.08      144.14    116.26 o
   9   7  17     1210.56     1122.70     78.31 o
  10   7  17        5.27       41.74     51.06 o
  11   7  17     3441.05     3471.19    187.23 o
  12   7  17      217.51      170.96    171.80 o
  13   7  17     1450.62     1144.56    194.58 o
  14   7  17        5.25     -156.16    156.16 o
  15   7  17     1283.46     1657.77    288.49 o
  16   7  17       52.48      190.32    162.23 o
   0   8  17       10.30     -109.82    143.79 o
   1   8  17        0.40      -24.31     88.37 o
   2   8  17      176.41      188.12     89.84 o
   3   8  17      357.37      240.28     87.23 o
   4   8  17      323.20      176.78     77.96 o
   5   8  17       20.48       70.50     85.19 o
   6   8  17      306.75      241.74     95.53 o
   7   8  17       15.34      -87.31     98.12 o
   8   8  17        1.38      -28.42     89.47 o
   9   8  17      360.75      228.30     95.11 o
  10   8  17       26.01     -146.84    146.84 o
  11   8  17       17.09      -91.24    138.04 o
  12   8  17        0.81       48.27    145.77 o
  13   8  17        2.11      244.13    179.25 o
  14   8  17      158.75      320.44    188.71 o
  15   8  17        3.14     -101.45    180.31 o
   1   9  17     7443.02     7496.24    170.11 o
   2   9  17     1329.93     1270.52    175.39 o
   3   9  17    12293.96    12186.35    181.11 o
   4   9  17       98.34       44.78     80.53 o
   5   9  17     1473.18     1359.40     86.71 o
   6   9  17      505.80      503.68     92.59 o
   7   9  17     9406.82     9353.44    350.00 o
   8   9  17        9.72      -15.68     73.92 o
   9   9  17       31.81      -50.50    131.21 o
  10   9  17      381.74      396.12    184.06 o
  11   9  17     3324.66     3421.56    201.47 o
  12   9  17      115.26      254.82    134.99 o
  13   9  17      237.03       28.59    157.21 o
   0  10  17      179.11      105.88    120.33 o
   1  10  17        0.21       12.23     85.32 o
   2  10  17        0.17        3.95     77.34 o
   3  10  17       35.22       28.07     83.88 o
   4  10  17      189.58       56.44     63.35 o
   5  10  17      111.75       27.61     66.21 o
   6  10  17      184.03      162.88     96.50 o
   7  10  17      482.48      427.25     98.25 o
   8  10  17       20.65      334.68    148.97 o
   9  10  17       57.26      135.95    148.03 o
  10  10  17       34.60      209.41    137.35 o
  11  10  17       17.73      -22.90    155.80 o
  12  10  17        2.62      110.73    157.09 o
   1  11  17      196.42      238.97     87.36 o
   2  11  17       58.11       -5.88     92.68 o
   3  11  17      798.80      764.24     81.61 o
   4  11  17       89.29       55.01     62.50 o
   5  11  17        1.51        3.31     88.67 o
   6  11  17        0.66      -27.27     96.84 o
   7  11  17     1006.13     1167.93    208.82 o
   8  11  17       16.59      -17.73    131.37 o
   9  11  17       26.32     -124.05    124.05 o
   0  12  17        0.02       52.45    102.47 o
   1  12  17       23.04      -21.50     87.06 o
   2  12  17      190.77      160.06     73.31 o
   3  12  17      197.04      205.17    112.29 o
   4  12  17      321.41      271.96    109.35 o
   5  12  17        0.29      101.83     96.31 o
   6  12  17      165.42      244.93    144.83 o
   0   0  18    64347.51    65923.70   1775.54 o
   1   0  18       36.85       84.16    197.10 o
   2   0  18      121.74     -102.79    198.01 o
   3   0  18       24.62        2.47    178.03 o
   4   0  18    35287.23    34481.57    625.09 o
   5   0  18       41.11      136.26    176.15 o
   6   0  18       51.15      113.07    128.56 o
   7   0  18       65.39      195.93    171.62 o
   8   0  18     5906.14     6116.71    278.88 o
   9   0  18     1479.93     1782.49    151.54 o
  10   0  18     2784.57     3205.98    226.83 o
  11   0  18      265.42      167.38    118.72 o
  12   0  18      585.57      378.75    145.80 o
  13   0  18      429.55      550.88    131.00 o
  14   0  18     3126.01     3448.33    153.14 o
  15   0  18        7.38        6.06    111.21 o
  16   0  18        2.54      -68.63    129.21 o
  17   0  18       48.04      122.02    114.19 o
  18   0  18     2057.89     1475.48    157.68 o
   1   1  18     4210.22     4707.91    222.65 o
   2   1  18       66.56      173.54    140.68 o
   3   1  18     5787.16     5965.49    211.30 o
   4   1  18        0.72       85.22    117.80 o
   5   1  18      655.99      858.64    144.01 o
   6   1  18       47.16      155.77    114.60 o
   7   1  18     1759.14     1857.48    114.78 o
   8   1  18        0.59      -18.57     82.19 o
   9   1  18        8.09       -7.52     84.86 o
  10   1  18      118.32      162.18    101.27 o
  11   1  18       74.61       -3.16     78.44 o
  12   1  18        0.30      111.32     93.69 o
  13   1  18       10.54       47.68     72.57 o
  14   1  18        2.33      -90.89     90.89 o
  15   1  18       14.53       60.33     80.43 o
  16   1  18       24.58      -36.64    101.73 o
  17   1  18        0.97      108.35    114.50 o
  18   1  18       12.44        4.80    135.25 o
   0   2  18    15698.83    14803.78    390.85 o
   1   2  18        2.09       72.47    140.49 o
   2   2  18     7333.03     7726.77    246.30 o
   3   2  18       52.08     -116.09    116.09 o
   4   2  18    10290.62     9879.21    241.00 o
   5   2  18       19.17       83.36    105.58 o
   6   2  18    22573.61    22082.84    315.83 o
   7   2  18      995.59     1561.30    121.19 o
   8   2  18     3758.86     3689.09    132.49 o
   9   2  18     2656.25     3054.21    113.28 o
  10   2  18    18104.51    17896.07    223.25 o
  11   2  18        8.73       49.93     87.55 o
  12   2  18     1139.04     1266.50     98.66 o
  13   2  18        0.54      -11.09     85.57 o
  14   2  18     3946.11     3610.22    182.29 o
  15   2  18       53.45       96.91     99.89 o
  16   2  18        1.98      -11.90     86.28 o
  17   2  18        0.56      -68.71    114.68 o
  18   2  18      997.53      830.00    140.18 o
   1   3  18      113.71      246.56    150.35 o
   2   3  18       15.91       62.55    140.29 o
   3   3  18      882.59      970.90    144.92 o
   4   3  18        6.07       -0.65    106.46 o
   5   3  18     1887.08     1820.14    128.01 o
   6   3  18      595.48      577.97    128.72 o
   7   3  18     1555.02     1583.67    106.18 o
   8   3  18       25.49       55.09     93.66 o
   9   3  18     2263.19     2161.09    109.12 o
  10   3  18      118.89      183.61     80.68 o
  11   3  18      251.17      255.85     74.78 o
  12   3  18       80.50      127.76     76.63 o
  13   3  18      943.78      866.26     84.42 o
  14   3  18      111.24       65.81     87.94 o
  15   3  18       62.05       -5.89     56.10 o
  16   3  18       61.12      120.07    123.64 o
  17   3  18       15.24      -84.24    141.43 o
  18   3  18       35.12        0.67    147.90 o
   0   4  18    12388.47    12944.49    331.03 o
   1   4  18        5.81      151.39    139.42 o
   2   4  18        3.64       19.32    160.55 o
   3   4  18        0.21      -40.86    114.31 o
   4   4  18     7988.02     8173.48    204.36 o
   5   4  18      214.82      374.48    130.31 o
   6   4  18       37.51       26.83    111.60 o
   7   4  18       40.20       62.65    116.92 o
   8   4  18     1662.20     1661.41     98.53 o
   9   4  18      168.39      213.91     75.69 o
  10   4  18     1631.91     1729.90     96.62 o
  11   4  18      301.69      235.50     70.05 o
  12   4  18       66.54      160.76     81.58 o
  13   4  18      308.89      154.97     86.85 o
  14   4  18     1762.24     1378.64    241.69 o
  15   4  18       79.64       20.07    147.07 o
  16   4  18      111.90       99.71    152.09 o
  17   4  18       17.81      121.32    138.36 o
   1   5  18      314.63      288.34    146.09 o
   2   5  18        4.29       67.31    120.78 o
   3   5  18      436.81      526.78    153.51 o
   4   5  18      229.22      123.25    100.45 o
   5   5  18     2167.81     2420.75    131.26 o
   6   5  18      129.04      179.74     95.00 o
   7   5  18      610.95      782.13     66.65 o
   8   5  18      316.07      240.01     73.91 o
   9   5  18      359.54      387.59     60.74 o
  10   5  18      122.12       66.91     87.08 o
  11   5  18       89.25       42.74     92.74 o
  12   5  18       50.37        9.47     63.42 o
  13   5  18      120.19       50.13    128.99 o
  14   5  18        2.73       43.75    184.98 o
  15   5  18        0.69       18.33    164.23 o
  16   5  18       10.78      129.74    153.01 o
  17   5  18       20.55      -64.80    164.10 o
   0   6  18      297.43      456.86    197.36 o
   1   6  18      197.07      201.51    132.36 o
   2   6  18      127.59      208.07    127.68 o
   3   6  18       46.36      -56.82    111.91 o
   4   6  18      507.62      497.62    116.11 o
   5   6  18        5.35      -17.27    128.01 o
   6   6  18     1926.16     1948.57    145.20 o
   7   6  18      388.29      393.21     71.61 o
   8   6  18      185.29      271.53     86.74 o
   9   6  18      604.21      553.69    113.54 o
  10   6  18     3613.12     3889.94    146.83 o
  11   6  18       14.55       47.15     75.40 o
  12   6  18        7.19      259.29    168.91 o
  13   6  18        0.57     -155.27    155.27 o
  14   6  18     1262.63     1414.27    200.70 o
  15   6  18       15.53     -203.59    203.59 o
  16   6  18        1.78      -69.17    142.28 o
   1   7  18       25.55       55.01    151.54 o
   2   7  18        5.46      -52.88    125.48 o
   3   7  18      272.75      405.81    151.94 o
   4   7  18      130.47      189.23    164.91 o
   5   7  18      637.04      555.76    102.08 o
   6   7  18      171.80       96.47     84.34 o
   7   7  18     1981.36     1560.18     82.62 o
   8   7  18       47.81       64.39     92.31 o
   9   7  18      308.84      303.58    129.89 o
  10   7  18        5.03       78.42     92.95 o
  11   7  18     1242.11     1075.30    233.17 o
  12   7  18       10.08      -35.21    189.01 o
  13   7  18       28.65      -28.99    177.49 o
  14   7  18        0.04      -28.68    169.71 o
  15   7  18       54.27       98.84    183.55 o
   0   8  18    20117.68    18879.50    499.96 o
   1   8  18      247.29      372.13    124.18 o
   2   8  18      166.83       62.03    104.38 o
   3   8  18        6.80      -20.41    113.39 o
   4   8  18    15153.16    14444.62    268.09 o
   5   8  18       12.87       24.80     92.23 o
   6   8  18     2920.69     2464.28    113.87 o
   7   8  18       29.31       83.35     79.78 o
   8   8  18     3909.51     3935.87    138.41 o
   9   8  18      355.37      228.77     70.94 o
  10   8  18     4985.98     5328.33    221.04 o
  11   8  18      264.79      214.99    153.07 o
  12   8  18      124.33       11.47    202.43 o
  13   8  18       77.32       36.96    150.67 o
  14   8  18     2134.52     2908.80    201.92 o
   1   9  18        5.38       22.29    113.42 o
   2   9  18       25.09       36.88     96.92 o
   3   9  18       41.74        4.64     76.81 o
   4   9  18       99.93      103.70     75.10 o
   5   9  18      189.59      338.40     90.07 o
   6   9  18       53.78       60.51     55.50 o
   7   9  18        7.58      -59.99    105.48 o
   8   9  18       14.78      -18.60     82.72 o
   9   9  18       71.08       62.55    154.88 o
  10   9  18        0.76      -97.39    204.83 o
  11   9  18        0.06      -53.15    153.95 o
  12   9  18        8.18        4.82    150.64 o
  13   9  18      163.41      226.82    163.61 o
   0  10  18     4104.63     3729.16    182.82 o
   1  10  18      432.34      307.22     88.17 o
   2  10  18       66.38       24.22     79.85 o
   3  10  18       19.38      -15.93     68.00 o
   4  10  18     3841.17     3307.94    206.79 o
   5  10  18       61.99      111.96     85.53 o
   6  10  18     1096.98      941.77    133.26 o
   7  10  18        7.06       -2.96     85.64 o
   8  10  18     1631.61     1880.52    176.21 o
   9  10  18       76.26      233.33    146.98 o
  10  10  18     1821.17     1812.38    260.13 o
  11  10  18        7.60      172.56    171.25 o
   1  11  18      182.30      146.33     85.65 o
   2  11  18      193.20       98.36     82.29 o
   3  11  18      297.49      244.25     74.66 o
   4  11  18       16.66      163.78    116.49 o
   5  11  18       48.97       97.28     91.52 o
   6  11  18      102.88       54.44     89.69 o
   7  11  18       16.93     -143.56    143.56 o
   8  11  18       26.23       91.36    140.50 o
   0  12  18     2105.85     2035.55    213.41 o
   1  12  18      166.06      228.18    108.53 o
   2  12  18       36.55      -16.10     92.76 o
   3  12  18        0.15       76.40    115.21 o
   4  12  18     1457.55     1391.16    105.23 o
   1   1  19     5696.21     5197.19    230.12 o
   2   1  19     6824.10     7011.04    254.13 o
   3   1  19    12830.67    12956.90    254.70 o
   4   1  19     4584.54     5057.14    199.22 o
   5   1  19     1760.05     1710.49    146.72 o
   6   1  19     1883.05     2046.10    168.95 o
   7   1  19     6549.19     6737.35    172.88 o
   8   1  19      585.24      879.23    110.33 o
   9   1  19      106.25      143.97     86.25 o
  10   1  19        7.90       67.13     83.05 o
  11   1  19     2143.16     2236.81    130.59 o
  12   1  19      808.71      777.60    100.73 o
  13   1  19      662.67      801.14     98.23 o
  14   1  19      137.41      -78.07     80.67 o
  15   1  19      546.64      338.21    100.02 o
  16   1  19      618.07      517.02    119.05 o
  17   1  19      714.33      669.45    119.83 o
  18   1  19       19.73       67.86    122.08 o
   0   2  19      851.02      835.13    264.93 o
   1   2  19      340.19      190.00    141.80 o
   2   2  19      598.28      426.72    150.66 o
   3   2  19      430.09      589.19    140.93 o
   4   2  19      936.63     1193.62    144.62 o
   5   2  19       36.99        1.85    107.07 o
   6   2  19      786.66     1058.49    134.32 o
   7   2  19      202.41      120.44    100.18 o
   8   2  19      204.69      214.06     83.66 o
   9   2  19       59.96       15.48     92.27 o
  10   2  19      273.52      140.16     92.35 o
  11   2  19      172.68      157.76    103.27 o
  12   2  19       33.42       22.91     80.53 o
  13   2  19       21.43      -25.47     74.32 o
  14   2  19        0.20      -95.57     95.57 o
  15   2  19        3.60       40.55     91.31 o
  16   2  19        1.37      -23.05    105.12 o
  17   2  19        7.92       57.80    135.73 o
  18   2  19        5.54      -23.69    142.45 o
   1   3  19     1702.67     1918.73    177.77 o
   2   3  19     2302.69     2351.20    176.58 o
   3   3  19     6124.22     6308.82    259.80 o
   4   3  19     2006.69     2344.54    133.51 o
   5   3  19      556.07      640.20    126.54 o
   6   3  19      527.77      538.33    150.76 o
   7   3  19     4044.60     3889.83    171.93 o
   8   3  19      171.62      137.38     88.24 o
   9   3  19        7.74       77.27     72.49 o
  10   3  19        2.60       91.19     88.95 o
  11   3  19     2373.70     2464.97    115.21 o
  12   3  19      669.15      899.67     78.22 o
  13   3  19      265.87      317.21     70.19 o
  14   3  19      138.17       51.08     73.67 o
  15   3  19      617.13      450.75    104.20 o
  16   3  19      629.60      425.28    190.30 o
  17   3  19      581.11      578.64    192.85 o
   0   4  19       22.97      -68.81    189.88 o
   1   4  19      976.09      953.44    149.80 o
   2   4  19       42.33      170.81    156.43 o
   3   4  19       70.25      115.65    107.43 o
   4   4  19     1383.49     1158.03    124.87 o
   5   4  19       94.34      126.32    120.98 o
   6   4  19     1508.23     1526.68    144.95 o
   7   4  19       18.23      -43.96     69.70 o
   8   4  19     2824.47     2720.77    101.68 o
   9   4  19       14.06       26.01     76.07 o
  10   4  19      506.45      354.87     78.65 o
  11   4  19       71.52       76.32     66.09 o
  12   4  19      576.34      642.56    105.70 o
  13   4  19       55.89       44.54     81.70 o
  14   4  19       23.04       -4.90     62.95 o
  15   4  19       15.97     -123.99    128.22 o
  16   4  19        8.28       30.21    157.48 o
  17   4  19        2.33      -75.03    168.93 o
   1   5  19      193.73      269.17    131.68 o
   2   5  19      220.67      352.48    128.38 o
   3   5  19      278.39      581.06    122.51 o
   4   5  19     1014.06     1326.64    134.56 o
   5   5  19      355.05      422.49    100.90 o
   6   5  19       38.82       -5.95     87.60 o
   7   5  19      147.77      158.46     66.67 o
   8   5  19       17.65       76.10     71.95 o
   9   5  19      305.30      282.99     65.15 o
  10   5  19       48.17       14.03     88.11 o
  11   5  19      925.40     1127.43    131.70 o
  12   5  19      111.00      255.74     72.36 o
  13   5  19      700.52     1051.26    225.57 o
  14   5  19        0.16      -44.69    162.63 o
  15   5  19      649.63      960.07    184.16 o
  16   5  19      316.78      260.84    138.55 o
   0   6  19     4355.36     4164.03    363.03 o
   1   6  19       68.19     -115.44    117.51 o
   2   6  19      302.92      221.53    110.87 o
   3   6  19      155.58      227.17     99.51 o
   4   6  19      701.41      857.23    109.92 o
   5   6  19       21.94      -45.34    115.11 o
   6   6  19       38.79      109.21    109.60 o
   7   6  19      407.36      269.77     75.51 o
   8   6  19      100.33       45.79     64.13 o
   9   6  19       16.04      246.35    120.46 o
  10   6  19        1.08      -35.33    111.89 o
  11   6  19       33.86       11.64     90.36 o
  12   6  19      416.48      316.46    167.55 o
  13   6  19      142.62      350.14    195.79 o
  14   6  19       68.98      209.00    204.42 o
  15   6  19      109.61      402.89    168.71 o
   1   7  19     2679.00     2912.98    214.94 o
   2   7  19     1834.16     2239.48    172.48 o
   3   7  19     6108.03     6163.38    226.85 o
   4   7  19      991.96     1005.30    156.83 o
   5   7  19      489.66      423.66    141.60 o
   6   7  19     1186.93     1210.70    134.91 o
   7   7  19     2611.92     2561.42    205.19 o
   8   7  19      406.46      521.48    131.04 o
   9   7  19      122.84      147.12    148.79 o
  10   7  19      401.66      303.61     67.96 o
  11   7  19     1671.91     2090.09    266.51 o
  12   7  19      332.50      313.03    174.74 o
  13   7  19       76.54      -50.66    150.46 o
  14   7  19       95.87      417.88    202.95 o
   0   8  19     1282.98     1149.54    212.63 o
   1   8  19       66.30      122.93    110.70 o
   2   8  19      330.49      302.35    115.14 o
   3   8  19        0.05       25.57     99.18 o
   4   8  19        0.63      -95.89    111.71 o
   5   8  19      141.23      150.88    100.21 o
   6   8  19       90.37      181.39     91.44 o
   7   8  19       69.37      139.03    127.37 o
   8   8  19       26.87      -79.41     79.41 o
   9   8  19       81.08      -66.07     73.48 o
  10   8  19        5.80        9.47    177.98 o
  11   8  19        2.57     -144.55    179.42 o
  12   8  19      105.63      -74.06    187.88 o
  13   8  19        1.11      349.00    186.90 o
   1   9  19     3076.41     3128.14    126.38 o
   2   9  19     1267.94     1378.46    159.51 o
   3   9  19     7314.07     6974.37    207.08 o
   4   9  19      465.48      414.33     88.68 o
   5   9  19      112.44      203.27     81.12 o
   6   9  19      628.10      572.32    142.91 o
   7   9  19     4140.46     3715.16    177.12 o
   8   9  19      487.54      274.59     85.49 o
   9   9  19      137.13      460.83    227.31 o
  10   9  19      114.59      123.86    182.25 o
  11   9  19     2368.39     2417.48    280.66 o
  12   9  19      397.67      332.63    176.72 o
   0  10  19      272.40      294.00    163.81 o
   1  10  19       74.16      145.24     83.06 o
   2  10  19       66.95      104.08    106.18 o
   3  10  19        1.99      156.26     89.86 o
   4  10  19      193.30      125.14     85.66 o
   5  10  19       11.30      -81.32     96.97 o
   6  10  19        2.29       17.29    105.71 o
   7  10  19        6.77      -52.73    144.54 o
   8  10  19      254.83      408.55    161.63 o
   9  10  19       17.47     -139.78    139.78 o
  10  10  19        0.68      253.95    180.78 o
   1  11  19      514.80      469.31    100.59 o
   2  11  19      323.07      226.66     87.99 o
   3  11  19     1392.74     1020.61    119.93 o
   4  11  19      133.12      137.26    100.09 o
   5  11  19        9.40       35.19    120.19 o
   6  11  19      304.65      114.89    132.51 o
   7  11  19      983.67      731.61    189.84 o
   0   0  20    10186.94     9163.74    594.69 o
   1   0  20     7301.27     6759.10    375.68 o
   2   0  20     1693.77     1877.81    253.98 o
   3   0  20      445.73      366.67    273.68 o
   4   0  20     7429.82     6757.71    298.87 o
   5   0  20     9405.83     9088.89    346.86 o
   6   0  20     8497.60     7810.63    222.57 o
   7   0  20      323.71      207.00    129.63 o
   8   0  20     5902.04     5469.27    255.27 o
   9   0  20    12833.54    12559.56    315.42 o
  10   0  20     7537.17     6829.27    319.15 o
  11   0  20     1404.52     1874.04    193.41 o
  12   0  20      296.14      519.43    127.28 o
  13   0  20      764.37      935.79    115.71 o
  14   0  20     3307.16     3021.18    223.83 o
  15   0  20      735.84      670.33    194.79 o
  16   0  20      300.59      114.49    150.97 o
  17   0  20        7.63      -56.55     98.38 o
   1   1  20        0.04       71.18    146.07 o
   2   1  20       32.56       48.75    164.48 o
   3   1  20      574.60      484.02    161.67 o
   4   1  20       89.76      176.14    131.81 o
   5   1  20       26.69       25.99    121.23 o
   6   1  20       20.70      -66.70    115.22 o
   7   1  20     2473.08     2413.65    151.79 o
   8   1  20        1.98      -35.46     85.68 o
   9   1  20      251.66      277.44     91.67 o
  10   1  20      180.93      181.77     79.60 o
  11   1  20      967.47      784.57     97.97 o
  12   1  20       27.44       20.64     80.88 o
  13   1  20      242.22      167.18     98.75 o
  14   1  20      145.44      163.39     94.12 o
  15   1  20       23.23      -39.42    105.04 o
  16   1  20        7.37       64.41     89.43 o
  17   1  20       35.92       71.13     99.76 o
   0   2  20    10010.58     8928.42    309.45 o
   1   2  20     7448.56     6947.75    235.39 o
   2   2  20       11.61        1.87    164.58 o
   3   2  20     6024.68     6212.34    230.95 o
   4   2  20     7148.49     6732.04    231.68 o
   5   2  20     3474.53     3502.78    169.12 o
   6   2  20      168.78      -34.55    118.02 o
   7   2  20     1636.10     1660.82    131.79 o
   8   2  20     4590.76     4588.11    121.02 o
   9   2  20     8331.75     8098.58    176.48 o
  10   2  20     1132.96     1100.24    114.26 o
  11   2  20      334.33      328.72     78.76 o
  12   2  20      140.26      195.91    102.70 o
  13   2  20     1415.56     1382.66    123.79 o
  14   2  20     1250.41     1147.70    120.62 o
  15   2  20      955.50      807.97    103.27 o
  16   2  20      307.48      192.67     84.14 o
  17   2  20      241.39      251.95    152.06 o
   1   3  20     1208.36     1184.88    168.76 o
   2   3  20     1330.17     1313.08    190.43 o
   3   3  20     3014.38     3246.55    209.65 o
   4   3  20      172.92      246.61    121.73 o
   5   3  20        2.53     -110.50    130.09 o
   6   3  20     1168.50      981.78    151.22 o
   7   3  20      751.62      812.29     95.09 o
   8   3  20        1.51      -29.94     97.71 o
   9   3  20      148.16      220.42    100.21 o
  10   3  20      268.17      212.30     96.44 o
  11   3  20      435.54      394.26     83.64 o
  12   3  20       49.53       49.69     79.90 o
  13   3  20      321.64      247.61     84.12 o
  14   3  20       94.22      210.12    103.12 o
  15   3  20       53.71       34.40    109.42 o
  16   3  20       98.16       -3.66    137.87 o
  17   3  20       47.26       44.30    136.58 o
   0   4  20       26.16       77.43    161.83 o
   1   4  20      249.05      192.11    160.49 o
   2   4  20      290.58      310.76    157.71 o
   3   4  20      136.26      143.42    118.42 o
   4   4  20      194.05      242.13    115.41 o
   5   4  20      702.94      867.49    155.23 o
   6   4  20     3206.08     2868.60    142.81 o
   7   4  20      430.01      433.62     79.78 o
   8   4  20     1114.16     1121.07    108.69 o
   9   4  20     4552.27     4492.21    126.73 o
  10   4  20     4315.72     3711.96    112.70 o
  11   4  20     1531.30     1592.46    133.03 o
  12   4  20      102.83      126.31    111.14 o
  13   4  20      558.92      470.03     91.39 o
  14   4  20     2269.40     1776.84    126.22 o
  15   4  20      591.79      513.84    168.73 o
  16   4  20       21.03      179.87    167.69 o
   1   5  20        0.85      -53.39    157.57 o
   2   5  20      261.16      182.06    110.68 o
   3   5  20       16.17      -95.89    111.30 o
   4   5  20        5.15       52.76    105.31 o
   5   5  20      587.77      522.36    113.55 o
   6   5  20      150.65      174.72    122.50 o
   7   5  20      343.69      325.88     75.83 o
   8   5  20      627.77      426.34     84.37 o
   9   5  20       39.75       24.32     84.51 o
  10   5  20       85.50       33.84     47.81 o
  11   5  20        3.37      -28.84     94.72 o
  12   5  20      186.08       98.74     80.15 o
  13   5  20       13.90       91.49     69.65 o
  14   5  20        1.95       86.53    144.41 o
  15   5  20       25.98       84.42    195.72 o
   0   6  20     2788.65     2359.66    215.34 o
   1   6  20     3479.52     3221.54    148.09 o
   2   6  20        5.66       42.51    110.38 o
   3   6  20     1537.75     1949.46    136.66 o
   4   6  20     2814.99     3116.33    146.50 o
   5   6  20     2563.56     2474.53    131.17 o
   6   6  20      300.83      417.20     93.38 o
   7   6  20      259.52      137.07     66.35 o
   8   6  20     1412.48     1407.31     99.67 o
   9   6  20     3806.59     3523.15    130.72 o
  10   6  20      906.95      746.39    125.20 o
  11   6  20      561.82      658.19    126.61 o
  12   6  20       32.38      236.45    182.49 o
  13   6  20      401.50      216.19    224.91 o
  14   6  20      599.56      752.34    185.84 o
  15   6  20      449.27      435.01    163.46 o
   1   7  20        8.77      -92.73    174.82 o
   2   7  20      799.58      777.37    149.80 o
   3   7  20      389.73      331.56    202.26 o
   4   7  20      798.45      620.28    167.03 o
   5   7  20      236.12      360.46    152.59 o
   6   7  20       68.15       80.11    101.58 o
   7   7  20     2094.51     1643.82    130.02 o
   8   7  20       36.55       75.37    130.49 o
   9   7  20        0.17      -83.95    126.12 o
  10   7  20       38.95      -39.95    125.17 o
  11   7  20      410.63      408.93    184.00 o
  12   7  20       74.36       34.98    144.23 o
  13   7  20       57.86       57.34    248.23 o
  14   7  20       21.65      -21.14    279.33 o
   0   8  20     3391.40     3464.36    308.34 o
   1   8  20     2997.47     3118.54    204.87 o
   2   8  20        6.36      -53.87     93.97 o
   3   8  20     1470.62     1656.99    157.49 o
   4   8  20     3575.80     3573.83    145.59 o
   5   8  20     2620.17     2461.84    148.40 o
   6   8  20      493.88      447.87     93.57 o
   7   8  20      359.08      577.42    121.87 o
   8   8  20     1722.50     1535.12    297.24 o
   9   8  20     3115.97     3138.44    307.74 o
  10   8  20      907.66      729.00    192.57 o
  11   8  20      193.53      -45.97    190.05 o
  12   8  20       88.02      180.05    180.15 o
   1   9  20        3.28      -55.31     98.63 o
   2   9  20       80.82       -5.61     98.79 o
   3   9  20        6.81      137.42    109.66 o
   4   9  20      133.84      168.40    113.07 o
   5   9  20      310.45      185.30     70.80 o
   6   9  20       20.23      -45.29    105.50 o
   7   9  20      153.58      101.05    120.55 o
   8   9  20        1.83      -11.41    124.86 o
   9   9  20       10.33      -75.48    175.43 o
  10   9  20        1.80      -77.98    169.74 o
   0  10  20     2507.66     2563.80    366.71 o
   1  10  20     2190.15     1892.24    166.67 o
   2  10  20       60.82      135.62     80.75 o
   3  10  20      316.78      319.60     85.81 o
   4  10  20     1655.62     1530.74    149.67 o
   5  10  20     1902.42     1669.25    135.19 o
   6  10  20      685.45      442.64     90.83 o
   7  10  20       85.67      -41.11    155.25 o
   8  10  20      276.96       76.73    183.02 o
   1  11  20       24.47       80.64     88.78 o
   2  11  20       77.97        9.91     83.98 o
   3  11  20       70.91       50.36    110.86 o
   4  11  20       60.32      -47.24     90.32 o
   5  11  20      147.43      143.05    121.20 o
   1   1  21      984.63      967.88    169.97 o
   2   1  21    12099.30    11385.63    291.55 o
   3   1  21     2602.27     2931.66    252.88 o
   4   1  21     1123.65     1105.89    153.71 o
   5   1  21        1.01      105.94    142.49 o
   6   1  21     6753.50     6608.86    187.07 o
   7   1  21      681.45      849.77    115.83 o
   8   1  21     2963.49     2562.04    132.89 o
   9   1  21       24.67      116.55    102.51 o
  10   1  21      381.67      506.18     91.39 o
  11   1  21      104.66      144.25     89.95 o
  12   1  21     2333.14     2028.76    123.81 o
  13   1  21        1.10      -87.32     87.32 o
  14   1  21       50.76       99.87     86.82 o
  15   1  21      205.82      113.69     79.68 o
  16   1  21     1305.14     1325.83    120.71 o
   0   2  21        6.76       -2.89    173.55 o
   1   2  21      764.21      863.71    184.87 o
   2   2  21       69.75      -12.65    124.73 o
   3   2  21       98.39      181.71    167.85 o
   4   2  21       72.99      161.84    142.75 o
   5   2  21       96.24      112.68    120.01 o
   6   2  21        5.46      150.71    115.27 o
   7   2  21       50.84       88.72    106.85 o
   8   2  21      147.24      254.22    102.15 o
   9   2  21      150.35       42.26     89.67 o
  10   2  21       11.56       33.62     81.35 o
  11   2  21      120.03      181.02     88.89 o
  12   2  21      154.30      169.16     97.37 o
  13   2  21       50.59      171.61     83.19 o
  14   2  21       24.06      -58.88     83.79 o
  15   2  21        9.50       15.16     81.34 o
  16   2  21        0.51      -45.44    110.43 o
   1   3  21       15.87      249.95    153.61 o
   2   3  21     1370.34     1505.67    157.55 o
   3   3  21       41.84      153.56    168.60 o
   4   3  21        8.45       34.03    107.14 o
   5   3  21       33.72      -44.19    121.69 o
   6   3  21      886.95     1063.66    172.04 o
   7   3  21      107.18      -29.04     81.59 o
   8   3  21      378.04      383.08    102.72 o
   9   3  21        9.25      -71.48     90.53 o
  10   3  21        8.73       45.87     77.88 o
  11   3  21       20.26      153.87     97.56 o
  12   3  21     1844.34     2088.93    114.47 o
  13   3  21        9.91        2.26     69.85 o
  14   3  21       19.72      -15.61     86.01 o
  15   3  21      240.68      251.90    110.04 o
  16   3  21     1742.88     1687.04    155.42 o
   0   4  21      376.20      442.00    185.47 o
   1   4  21      922.80      926.92    143.75 o
   2   4  21       17.81     -100.96    138.84 o
   3   4  21        0.12     -112.73    112.73 o
   4   4  21      500.67      385.33    127.00 o
   5   4  21     1453.17     1662.27    149.68 o
   6   4  21      443.67      396.40    114.47 o
   7   4  21        0.18       34.92     76.89 o
   8   4  21      484.08      475.44    115.92 o
   9   4  21      417.43      586.82     94.54 o
  10   4  21      269.25      210.58    129.76 o
  11   4  21      183.93       71.75     83.77 o
  12   4  21      221.28      132.19    101.69 o
  13   4  21      141.68      -40.78     82.53 o
  14   4  21       21.36       62.09    173.05 o
  15   4  21      119.33      -61.68    143.80 o
   1   5  21      294.62      339.58    128.51 o
   2   5  21     4202.47     4611.37    170.30 o
   3   5  21     1583.65     1813.40    123.80 o
   4   5  21     3900.09     3599.11    152.87 o
   5   5  21      407.02      441.17    115.63 o
   6   5  21     1580.47     1693.64    130.30 o
   7   5  21      748.31      552.79    109.59 o
   8   5  21     5036.34     4903.76    185.71 o
   9   5  21      340.89      473.88     76.65 o
  10   5  21      145.48      107.30     89.15 o
  11   5  21      218.50       97.76    104.56 o
  12   5  21     2590.89     2378.05    165.70 o
  13   5  21       79.31      206.94    150.67 o
  14   5  21       11.43      -75.75    143.96 o
  15   5  21      162.80      -88.15    172.81 o
   0   6  21      516.94      211.19    157.23 o
   1   6  21        4.76      148.98    121.50 o
   2   6  21      428.05      444.74    119.70 o
   3   6  21       12.68       41.50    123.30 o
   4   6  21       19.77      174.01    125.59 o
   5   6  21      155.05        5.72    107.99 o
   6   6  21      369.07      480.51    140.19 o
   7   6  21       26.18      -23.45     64.16 o
   8   6  21      244.61      224.61     83.52 o
   9   6  21      520.68      306.42    119.30 o
  10   6  21      189.46       71.35    112.55 o
  11   6  21        0.72      -74.44    151.58 o
  12   6  21      169.75     -109.36    227.72 o
  13   6  21        3.21       37.10    228.76 o
  14   6  21       63.77      106.76    168.00 o
   1   7  21      330.31      543.80    217.36 o
   2   7  21     5552.99     5651.13    338.34 o
   3   7  21      349.73      468.29    208.49 o
   4   7  21      102.95      142.35    138.04 o
   5   7  21      150.03      134.49    141.42 o
   6   7  21     3708.48     4146.34    249.77 o
   7   7  21      173.21      206.30     91.09 o
   8   7  21      198.69      266.26    136.41 o
   9   7  21      287.49      441.35    134.33 o
  10   7  21     1513.46     2057.57    366.80 o
  11   7  21      115.53      147.17    176.92 o
  12   7  21      952.34     1155.00    181.93 o
  13   7  21       23.88      258.57    197.32 o
   0   8  21      878.71      811.92    254.21 o
   1   8  21        4.91       35.71    147.94 o
   2   8  21       93.67      -27.42    140.16 o
   3   8  21      147.99       88.40    103.13 o
   4   8  21        1.86       66.01    120.54 o
   5   8  21       38.31      -19.03    112.20 o
   6   8  21       30.61       74.37     97.28 o
   7   8  21       75.88      -28.03    138.57 o
   8   8  21       10.56     -130.94    130.94 o
   9   8  21      296.34      311.15    220.72 o
  10   8  21        6.53      247.16    181.73 o
  11   8  21       86.37      156.61    187.96 o
   1   9  21      376.04      267.55    122.57 o
   2   9  21     4418.32     3959.35    168.87 o
   3   9  21      731.43      668.59    107.54 o
   4   9  21     1017.44      717.57    223.80 o
   5   9  21        1.19       54.23    102.78 o
   6   9  21     1345.24      990.65    114.73 o
   7   9  21      490.14      305.81    106.72 o
   8   9  21     1398.44     1638.70    196.03 o
   9   9  21       97.85      122.59    164.79 o
   0  10  21      167.92      167.66    195.15 o
   1  10  21        1.41       13.08     85.42 o
   2  10  21        3.83       -0.48     92.69 o
   3  10  21       50.41       25.51     94.57 o
   4  10  21        3.01      183.15    124.90 o
   5  10  21        7.10       26.55    141.39 o
   6  10  21        0.60      -68.59    110.93 o
   7  10  21      163.94      -75.80    165.78 o
   0   0  22      126.04       80.62    426.16 o
   1   0  22    19655.21    18683.33    417.27 o
   2   0  22      767.74      496.05    214.73 o
   3   0  22     1361.71     1871.57    230.83 o
   4   0  22      497.38      792.76    232.91 o
   5   0  22    20377.86    19701.78    499.48 o
   6   0  22      393.92      307.01    137.92 o
   7   0  22      153.23      301.84    134.52 o
   8   0  22       26.64      263.69    131.96 o
   9   0  22    15275.05    16100.64    339.64 o
  10   0  22      305.95      630.03    315.43 o
  11   0  22      700.62      986.49    191.90 o
  12   0  22      159.71      112.47    146.95 o
  13   0  22     2239.87     2367.38    242.71 o
  14   0  22      176.07       59.95    145.03 o
  15   0  22      755.86     1076.10    147.14 o
  16   0  22        5.71       44.64     99.54 o
   1   1  22       49.56       45.72    124.19 o
   2   1  22     8975.77     7642.35    232.55 o
   3   1  22       78.44      110.45    145.76 o
   4   1  22       55.19      146.88    139.77 o
   5   1  22      135.27       65.04    119.41 o
   6   1  22     1650.97     1456.50    151.80 o
   7   1  22       19.14       39.86    104.53 o
   8   1  22       70.33       47.34     92.61 o
   9   1  22      140.63       94.40    104.90 o
  10   1  22       40.16       24.10    122.20 o
  11   1  22       67.76        3.12     85.94 o
  12   1  22       59.41      119.62     98.90 o
  13   1  22       56.69        5.02     98.16 o
  14   1  22      266.56      315.39    102.51 o
  15   1  22       49.44      -35.76     89.56 o
   0   2  22       94.82      134.20    238.50 o
   1   2  22     4697.26     4927.19    193.47 o
   2   2  22      829.20      815.46    167.45 o
   3   2  22     1497.08     1498.58    144.92 o
   4   2  22      362.68      384.04    168.06 o
   5   2  22     1775.23     2397.03    145.31 o
   6   2  22       36.45      -76.73    127.49 o
   7   2  22      421.06      374.65    122.98 o
   8   2  22        9.35       -9.11     96.28 o
   9   2  22     3385.23     3613.82    126.53 o
  10   2  22        0.04       50.72     94.12 o
  11   2  22      199.56      251.80     97.53 o
  12   2  22        0.51        6.28    109.43 o
  13   2  22     1540.47     1484.51    116.42 o
  14   2  22        5.04       41.80     86.47 o
  15   2  22     1073.26     1568.53    143.92 o
   1   3  22        5.65      -23.87    119.89 o
   2   3  22     3894.62     3320.96    181.92 o
   3   3  22       38.19      111.85    128.78 o
   4   3  22      312.86      266.48    116.22 o
   5   3  22       10.69       25.79    108.58 o
   6   3  22      863.04      779.21    132.32 o
   7   3  22       21.73      114.82    104.66 o
   8   3  22      222.76      171.23    103.41 o
   9   3  22       86.49      142.35    103.64 o
  10   3  22       44.43      160.53     74.69 o
  11   3  22      158.25      140.03    129.54 o
  12   3  22       46.13       88.62    111.09 o
  13   3  22       26.57        8.02     91.89 o
  14   3  22       94.15        1.54    103.25 o
  15   3  22       30.62      202.84    169.02 o
   0   4  22      228.84      320.90    176.79 o
   1   4  22     9018.92     8761.22    223.96 o
   2   4  22      559.47      596.86    163.64 o
   3   4  22      531.97      523.37    113.33 o
   4   4  22       35.35      -32.00    106.16 o
   5   4  22     7934.64     8188.15    200.56 o
   6   4  22        0.05       18.37    106.89 o
   7   4  22      978.20     1014.37    101.85 o
   8   4  22       69.41      138.41    116.24 o
   9   4  22     5663.62     6335.67    164.99 o
  10   4  22        0.18      -25.53     83.03 o
  11   4  22     2307.28     2668.24    112.08 o
  12   4  22       31.88      -18.83     81.48 o
  13   4  22      796.13      466.26    102.49 o
  14   4  22       57.71      116.41    183.78 o
   1   5  22       80.63     -119.56    149.21 o
   2   5  22     2267.58     2219.16    168.34 o
   3   5  22        0.44      230.93    123.10 o
   4   5  22       45.26      100.81    104.40 o
   5   5  22       39.80     -138.96    138.96 o
   6   5  22     1128.67      953.04    152.47 o
   7   5  22       78.00      130.58     84.29 o
   8   5  22       59.06       72.75    103.23 o
   9   5  22       33.69       60.63     89.53 o
  10   5  22      255.64      113.15     94.30 o
  11   5  22        2.10      104.45    109.93 o
  12   5  22        9.69       50.45     82.18 o
  13   5  22        8.18       62.29    159.89 o
  14   5  22       29.21       22.96    186.01 o
   0   6  22       10.94      136.35    183.45 o
   1   6  22     6511.81     6340.97    205.19 o
   2   6  22       69.60      169.20    126.61 o
   3   6  22     1764.60     2343.83    174.46 o
   4   6  22      259.92      278.75    155.91 o
   5   6  22     7716.21     7795.67    197.21 o
   6   6  22       58.91       28.10    127.79 o
   7   6  22      113.88      150.33    108.53 o
   8   6  22        2.58       -1.71     72.54 o
   9   6  22     7116.64     7543.58    200.89 o
  10   6  22        0.32      -75.22     75.22 o
  11   6  22      136.98      161.24    191.01 o
  12   6  22        8.28      236.25    223.61 o
  13   6  22     1730.03     1979.44    297.02 o
   1   7  22       66.93       72.70    189.25 o
   2   7  22      586.29      653.43    176.01 o
   3   7  22       80.93       -3.18    207.35 o
   4   7  22       21.75     -115.18    149.28 o
   5   7  22        3.29     -170.76    170.76 o
   6   7  22       25.52     -109.96    133.47 o
   7   7  22      105.91      174.04    141.21 o
   8   7  22       70.02       31.79    121.19 o
   9   7  22       41.26      218.07    213.43 o
  10   7  22       36.43      255.68    205.36 o
  11   7  22        3.32      -39.52    206.22 o
   0   8  22       30.05      -50.17    303.68 o
   1   8  22     3315.52     3527.64    211.13 o
   2   8  22       36.85      106.04    163.78 o
   3   8  22     2156.48     2527.02    208.07 o
   4   8  22        0.08      114.37    111.96 o
   5   8  22     1987.12     1780.19    129.83 o
   6   8  22        4.03     -166.43    166.43 o
   7   8  22      158.91       59.67    156.87 o
   8   8  22        8.33      113.78    133.15 o
   9   8  22     1300.89     1314.11    221.60 o
  10   8  22       14.70      304.99    199.68 o
   1   9  22       69.36      180.04    102.35 o
   2   9  22      479.96      417.48    120.43 o
   3   9  22      267.38      196.38     81.44 o
   4   9  22      128.99       69.37     74.36 o
   5   9  22       48.58      116.25    125.16 o
   6   9  22       54.99       90.03    100.07 o
   7   9  22       19.20       72.55    144.08 o
   8   9  22       11.50       30.73    183.82 o
   0  10  22        7.44       84.63    169.89 o
   1  10  22     1450.00     1272.00    194.61 o
   2  10  22        4.42      -75.29     98.89 o
   3  10  22      417.03      395.89    135.41 o
   4  10  22        8.79       17.07    145.47 o
   1   1  23      228.99      381.25    141.87 o
   2   1  23     1360.52     1368.37    155.54 o
   3   1  23      236.20      316.97    136.17 o
   4   1  23      738.89      769.22    189.59 o
   5   1  23       96.18      137.53    117.09 o
   6   1  23     2856.64     2957.91    202.89 o
   7   1  23      862.47     1504.75    144.53 o
   8   1  23     1268.96     1234.81    131.79 o
   9   1  23      135.64      124.91    105.20 o
  10   1  23     1253.60     1195.49    155.76 o
  11   1  23       89.20      177.39    113.85 o
  12   1  23     2363.48     1863.72    175.67 o
  13   1  23       14.05       19.47    107.19 o
  14   1  23        6.91        8.37     89.21 o
  15   1  23      116.12      163.64     95.69 o
   0   2  23       54.50       97.02    200.59 o
   1   2  23        5.76       25.70    138.61 o
   2   2  23        7.97      -20.25    140.01 o
   3   2  23        0.89       90.71    129.00 o
   4   2  23        6.92      -60.70    126.84 o
   5   2  23      290.09      137.71    116.95 o
   6   2  23        2.57     -120.48    120.48 o
   7   2  23       59.95        6.62    100.97 o
   8   2  23       21.20      -32.46    107.27 o
   9   2  23      160.52      120.10     98.46 o
  10   2  23        0.09       95.26    111.05 o
  11   2  23       27.39      -90.86     90.86 o
  12   2  23       18.70      143.15     96.36 o
  13   2  23        2.76       83.35     97.44 o
  14   2  23        3.17       45.95    109.52 o
   1   3  23      408.22      528.64    139.93 o
   2   3  23     6471.64     6515.20    220.51 o
   3   3  23      671.63      836.46    158.53 o
   4   3  23      184.82      309.56    121.15 o
   5   3  23       26.97     -124.42    124.42 o
   6   3  23     2712.14     2633.25    158.73 o
   7   3  23      993.07     1329.73    105.02 o
   8   3  23      602.07      616.58    118.51 o
   9   3  23      180.95      174.99     99.29 o
  10   3  23       73.29       79.90     95.79 o
  11   3  23      103.85      103.34    101.85 o
  12   3  23     2300.64     1905.70    125.71 o
  13   3  23       71.30       97.92    126.31 o
  14   3  23      186.50       84.28    127.38 o
   0   4  23       46.95      263.78    190.05 o
   1   4  23     1377.85     1453.65    165.59 o
   2   4  23       38.69       27.70    152.07 o
   3   4  23       66.55      132.24    119.92 o
   4   4  23       22.91      -52.90    124.55 o
   5   4  23      402.54      319.73    132.07 o
   6   4  23        0.61       -4.15    134.57 o
   7   4  23       98.84       34.42    133.35 o
   8   4  23       30.53      -50.82    109.49 o
   9   4  23      144.62      185.29     96.68 o
  10   4  23      100.62      116.22     93.68 o
  11   4  23       53.28       77.22     90.99 o
  12   4  23        0.76      -40.44    109.05 o
  13   4  23       16.45       55.34    120.72 o
   1   5  23      419.54      407.46    135.65 o
   2   5  23     3366.16     3312.03    180.91 o
   3   5  23     1073.61     1335.82    138.94 o
   4   5  23     2551.69     2954.76    170.68 o
   5   5  23        2.87      -35.65    134.32 o
   6   5  23     2986.86     3132.56    177.85 o
   7   5  23     1309.05     1393.14    146.38 o
   8   5  23     2856.95     3344.74    205.15 o
   9   5  23      145.55      203.98     64.36 o
  10   5  23     1047.74     1269.07    142.12 o
  11   5  23      531.85      519.90     88.81 o
  12   5  23     2178.60     2178.47    201.40 o
  13   5  23       64.99       59.16    172.87 o
   0   6  23      326.71      278.85    173.18 o
   1   6  23      205.74      190.64    138.78 o
   2   6  23      118.64      110.26    123.08 o
   3   6  23     1394.69     1320.31    162.40 o
   4   6  23      116.14       83.00    123.24 o
   5   6  23      564.37      228.01    127.62 o
   6   6  23       51.81       18.27    111.41 o
   7   6  23      728.39      563.31    110.63 o
   8   6  23       78.65       25.40    109.55 o
   9   6  23       27.32      -97.08    124.35 o
  10   6  23        9.00      -49.42     78.20 o
  11   6  23      516.30      581.12    232.49 o
   1   7  23      278.57      459.78    169.43 o
   2   7  23     6471.17     6310.40    229.14 o
   3   7  23      440.61      362.05    219.02 o
   4   7  23      713.77      799.74    162.50 o
   5   7  23        3.62       72.07    135.89 o
   6   7  23     4131.02     4038.66    237.24 o
   7   7  23      183.54       76.60    155.46 o
   8   7  23     1069.31     1288.35    156.66 o
   9   7  23        0.32        4.26    184.49 o
  10   7  23     1112.09      766.27    224.39 o
   0   8  23        0.59      -75.30    242.97 o
   1   8  23      622.55      586.12    158.62 o
   2   8  23       64.13       52.71    146.23 o
   3   8  23       44.03      260.13    179.95 o
   4   8  23        4.25       63.97    135.30 o
   5   8  23      107.18      137.61    170.30 o
   6   8  23        1.77     -130.98    160.15 o
   7   8  23      163.10      113.18    115.97 o
   8   8  23       23.89      -71.82    164.58 o
   1   9  23      226.70      363.50    112.29 o
   2   9  23      612.25      524.98    120.38 o
   3   9  23      314.27      277.78     94.65 o
   4   9  23      197.53      110.00    152.09 o
   5   9  23        2.95       71.78    130.32 o
   6   9  23      349.49      407.93    191.40 o
   0   0  24     3283.11     3001.14    321.43 o
   1   0  24      668.44      460.53    315.70 o
   2   0  24       88.39      296.64    178.75 o
   3   0  24       45.54      177.36    188.31 o
   4   0  24     1328.04      705.48    273.55 o
   5   0  24     4436.98     4470.76    310.14 o
   6   0  24      517.36      572.10    173.97 o
   7   0  24      340.78      345.85    145.79 o
   8   0  24     2031.25     1923.41    194.26 o
   9   0  24     4263.47     4498.12    192.75 o
  10   0  24     3027.59     2694.36    189.62 o
  11   0  24      190.31      223.14    156.49 o
  12   0  24       65.63       26.51    143.79 o
  13   0  24     1049.92     1094.00    147.19 o
  14   0  24     2166.20     2065.87    212.35 o
   1   1  24      515.95      544.40    186.42 o
   2   1  24     1713.84     1786.12    164.62 o
   3   1  24      167.01      239.53    130.74 o
   4   1  24      191.84      253.56    157.88 o
   5   1  24       51.05     -130.88    130.88 o
   6   1  24      205.00      209.30    119.06 o
   7   1  24       29.36       62.95    116.44 o
   8   1  24       36.14       61.47    116.44 o
   9   1  24      113.16      158.94    112.92 o
  10   1  24      197.46      249.65    129.71 o
  11   1  24      206.95       93.65    122.58 o
  12   1  24        1.34      -93.22     93.22 o
  13   1  24      133.53      187.62    110.31 o
   0   2  24     1465.76     1828.38    262.77 o
   1   2  24     1006.65      974.39    163.31 o
   2   2  24       50.18      -49.34    144.61 o
   3   2  24      845.96      796.61    198.97 o
   4   2  24      532.05      482.06    132.86 o
   5   2  24     2020.65     1903.61    139.15 o
   6   2  24      130.92      118.27    130.40 o
   7   2  24       26.30      -67.34    113.06 o
   8   2  24     1143.92     1031.54    122.50 o
   9   2  24     1588.22     1710.68    138.71 o
  10   2  24      954.21      816.07    149.69 o
  11   2  24      235.70      290.92     98.66 o
  12   2  24        0.58      -80.33    113.10 o
  13   2  24      676.55      629.71    118.43 o
   1   3  24       15.26      130.51    136.04 o
   2   3  24      236.58      106.33    141.80 o
   3   3  24        9.14      310.50    154.50 o
   4   3  24        0.15      -98.04    139.89 o
   5   3  24       82.69       79.85    147.05 o
   6   3  24      283.12      431.88    145.62 o
   7   3  24       59.22      -33.05     97.15 o
   8   3  24       59.30      125.03    103.46 o
   9   3  24       60.05       75.48     95.19 o
  10   3  24      273.42      315.90    102.40 o
  11   3  24       62.55      -13.24    107.21 o
  12   3  24       50.00       61.99    117.01 o
  13   3  24       21.00       39.46     97.72 o
   0   4  24     8603.72     8645.93    395.02 o
   1   4  24     5775.48     5803.25    210.43 o
   2   4  24      125.17       65.27    186.52 o
   3   4  24     3153.79     3451.80    181.71 o
   4   4  24     5001.81     4856.17    194.76 o
   5   4  24     6498.43     6443.57    242.32 o
   6   4  24     1043.93     1507.68    140.73 o
   7   4  24        3.30      -19.75    100.97 o
   8   4  24     2490.31     2399.01    140.62 o
   9   4  24     2999.56     3059.48    127.86 o
  10   4  24     3414.14     2828.55    128.58 o
  11   4  24      382.03      467.41    108.47 o
  12   4  24       14.17      -70.86    124.57 o
   1   5  24        4.81     -128.93    146.54 o
   2   5  24        2.28      155.18    122.27 o
   3   5  24       18.68      -16.84    112.92 o
   4   5  24       52.08      123.82    136.94 o
   5   5  24        1.20     -125.18    134.41 o
   6   5  24      167.25      321.82    130.12 o
   7   5  24        3.82       11.73     84.21 o
   8   5  24      177.36      106.61     98.49 o
   9   5  24       43.53       22.05    114.21 o
  10   5  24        3.01       15.44     99.22 o
  11   5  24        3.16      119.94    122.70 o
   0   6  24     1337.19     1654.49    203.82 o
   1   6  24     1394.98     1598.62    198.05 o
   2   6  24       91.79      192.23    136.93 o
   3   6  24      424.60      216.80    139.43 o
   4   6  24     1179.81     1107.52    184.92 o
   5   6  24     2854.63     3140.30    268.43 o
   6   6  24      604.98      708.07    147.33 o
   7   6  24        1.80      112.95     84.21 o
   8   6  24     1070.43     1012.51    123.51 o
   9   6  24     1938.69     1944.78    142.95 o
  10   6  24     1233.59     1174.09    174.71 o
   1   7  24      197.40       79.68    127.43 o
   2   7  24     1896.52     1936.01    192.69 o
   3   7  24      491.61      322.80    155.08 o
   4   7  24      203.92      110.27    161.42 o
   5   7  24      130.78      165.23    175.73 o
   6   7  24      188.16      236.47    186.60 o
   7   7  24       86.73      323.89    167.92 o
   8   7  24       47.81     -140.43    140.43 o
   9   7  24       42.14      205.86    208.21 o
   0   8  24     1475.62     2038.27    263.66 o
   1   8  24     1581.82     2194.09    258.18 o
   2   8  24        1.37      -23.43    164.94 o
   3   8  24      805.03      875.45    180.96 o
   4   8  24     1188.41     1255.75    221.61 o
   5   8  24     1775.84     1752.31    181.34 o
   6   8  24       91.55      258.43    172.05 o
   1   9  24       42.27      152.84    107.31 o
   2   9  24      201.26       48.14     85.88 o
   1   1  25      494.82      315.22    161.26 o
   2   1  25      467.36      596.71    159.22 o
   3   1  25     2311.45     2250.19    203.03 o
   4   1  25      782.69      867.31    155.48 o
   5   1  25       59.28       56.64    132.60 o
   6   1  25       23.20      131.89    121.48 o
   7   1  25      784.39      983.41    137.20 o
   8   1  25      150.73      168.31    124.32 o
   9   1  25      370.30      485.24    131.06 o
  10   1  25       14.73       42.11    131.96 o
  11   1  25      452.92      520.19    140.24 o
  12   1  25      444.78      600.79    123.19 o
   0   2  25     2404.56     2427.01    285.84 o
   1   2  25     1247.32     1342.21    156.70 o
   2   2  25       26.20       -3.83    130.84 o
   3   2  25      198.84      401.43    194.20 o
   4   2  25      931.35      973.12    169.21 o
   5   2  25      310.05      337.39    127.10 o
   6   2  25        0.02     -115.33    118.56 o
   7   2  25        0.18      -24.91    114.79 o
   8   2  25       27.76       58.26    113.11 o
   9   2  25        0.72       29.59     94.34 o
  10   2  25        0.71      115.67     99.60 o
  11   2  25       31.78       81.89    119.10 o
  12   2  25       30.50        3.13    109.25 o
   1   3  25     2755.25     2762.35    186.39 o
   2   3  25     3285.44     3476.81    200.23 o
   3   3  25     5378.95     5558.34    207.18 o
   4   3  25      227.59      262.55    134.35 o
   5   3  25      203.34      386.49    177.02 o
   6   3  25      812.14     1103.06    176.04 o
   7   3  25     2237.25     2304.93    127.09 o
   8   3  25      156.61      136.30    114.68 o
   9   3  25      142.26      218.32    102.82 o
  10   3  25       54.27      114.10     94.05 o
  11   3  25     1409.25     1656.54    145.96 o
  12   3  25      896.35     1179.25    180.43 o
   0   4  25      112.01      166.74    201.58 o
   1   4  25      116.44     -111.25    145.86 o
   2   4  25      139.95      -98.79    185.58 o
   3   4  25      315.85      145.33    131.78 o
   4   4  25       11.73      161.20    129.13 o
   5   4  25      163.62      241.91    125.10 o
   6   4  25      118.48       94.87    120.81 o
   7   4  25       61.81      105.41    112.83 o
   8   4  25      185.01      168.55    107.49 o
   9   4  25      217.87      356.28    105.69 o
  10   4  25      140.36       57.43    112.00 o
  11   4  25       49.58      -91.60     91.60 o
   1   5  25     3766.21     3673.07    225.64 o
   2   5  25     2655.41     3082.48    184.11 o
   3   5  25     6928.21     6321.80    232.01 o
   4   5  25      298.55      140.38    138.51 o
   5   5  25      376.82      536.46    144.58 o
   6   5  25     1392.02     1483.66    158.29 o
   7   5  25     2669.39     2646.88    182.69 o
   8   5  25       65.60      229.89    124.27 o
   9   5  25        6.14       67.01    100.25 o
  10   5  25      344.37      309.25    108.73 o
   0   6  25      121.03      468.08    262.62 o
   1   6  25      289.84      234.09    146.53 o
   2   6  25       11.68      263.19    140.74 o
   3   6  25       19.27       -1.08    121.87 o
   4   6  25      194.18      169.55    160.35 o
   5   6  25       51.97      -56.13    140.11 o
   6   6  25       83.14      152.11    133.48 o
   7   6  25       67.88       11.49    127.82 o
   8   6  25      169.16       87.55     95.57 o
   9   6  25      531.05      274.12    120.17 o
   1   7  25      341.48      224.74    142.00 o
   2   7  25      123.26      302.99    137.55 o
   3   7  25     1617.66     1475.14    162.83 o
   4   7  25      312.80      262.93    128.70 o
   5   7  25       30.34      280.61    149.42 o
   6   7  25      196.52      253.92    149.88 o
   7   7  25     1474.16     1539.84    220.77 o
   0   8  25      523.91      311.98    298.34 o
   1   8  25        8.29        1.85    142.97 o
   2   8  25        5.46     -159.11    172.06 o
   3   8  25      159.82      362.48    189.73 o
   4   8  25      122.78      142.20    180.48 o
   0   0  26     2687.29     3052.42    898.38 o
   1   0  26      366.33      444.81    196.65 o
   2   0  26      507.87      742.13    256.81 o
   3   0  26      103.41      -34.10    214.52 o
   4   0  26     1899.39     2611.87    368.49 o
   5   0  26        8.64        8.79    227.67 o
   6   0  26     2051.63     2957.31    221.16 o
   7   0  26      232.58      421.71    185.41 o
   8   0  26     1248.05     1228.22    163.83 o
   9   0  26       21.32     -138.30    138.30 o
  10   0  26     3165.39     3131.38    230.85 o
  11   0  26       61.49      -61.23    157.00 o
   1   1  26     2790.72     2630.37    173.92 o
   2   1  26      460.45      506.39    156.71 o
   3   1  26     2379.46     2421.43    208.49 o
   4   1  26        0.50       44.57    140.08 o
   5   1  26      479.96      394.87    137.62 o
   6   1  26      105.16      118.60    114.40 o
   7   1  26      390.59      306.28    138.79 o
   8   1  26       19.24       17.90    120.23 o
   9   1  26      103.03       73.90    113.03 o
  10   1  26       35.61       99.62    135.13 o
  11   1  26        3.14      153.78    134.86 o
   0   2  26     3391.06     3288.10    289.69 o
   1   2  26      331.56      317.53    186.70 o
   2   2  26      159.24      339.68    140.92 o
   3   2  26      412.66      209.93    156.32 o
   4   2  26     2875.87     3170.75    208.85 o
   5   2  26       39.48      117.11    139.00 o
   6   2  26     1257.12     1513.10    143.70 o
   7   2  26        5.16      -29.87    109.37 o
   8   2  26     2484.47     2576.14    153.69 o
   9   2  26      718.34      561.04    139.45 o
  10   2  26     5551.49     5440.29    222.87 o
  11   2  26        8.30      131.03    135.73 o
   1   3  26        0.91     -120.06    158.86 o
   2   3  26       18.86      -53.41    159.21 o
   3   3  26       16.94     -165.49    165.49 o
   4   3  26       11.11      118.98    123.82 o
   5   3  26        0.62      -67.45    144.97 o
   6   3  26       72.08      -13.66    173.93 o
   7   3  26      190.84       44.08    119.51 o
   8   3  26      176.42       98.16    122.60 o
   9   3  26        3.67        5.34    100.65 o
  10   3  26      213.65      227.88    124.11 o
   0   4  26    11919.11    12192.99    442.48 o
   1   4  26       23.49      -23.15    137.14 o
   2   4  26      197.39      224.67    203.00 o
   3   4  26      830.41      831.83    156.45 o
   4   4  26     8951.08     9629.94    310.52 o
   5   4  26       94.26      137.52    132.21 o
   6   4  26      798.81      838.67    130.97 o
   7   4  26       98.01        2.04    106.62 o
   8   4  26     4727.93     4255.47    324.26 o
   9   4  26       59.01      -55.14    114.77 o
   1   5  26        9.09       34.64    138.94 o
   2   5  26       10.26       86.34    131.73 o
   3   5  26        5.62       30.82    121.30 o
   4   5  26       47.69       81.14    126.60 o
   5   5  26       26.23      -14.55    145.50 o
   6   5  26       45.64     -137.84    137.84 o
   7   5  26       26.12       15.38     84.60 o
   8   5  26        5.27       32.13    110.51 o
   0   6  26     4808.92     5203.14    435.35 o
   1   6  26       12.05       94.84    139.20 o
   2   6  26      158.30      274.09    153.88 o
   3   6  26       40.69      216.83    138.22 o
   4   6  26     3194.79     3361.98    235.36 o
   5   6  26       56.41      355.03    133.03 o
   6   6  26      778.88      745.54    148.90 o
   7   6  26        5.10      -58.19    126.98 o
   1   7  26       72.00      149.40    123.75 o
   2   7  26        5.53       17.64    116.98 o
   3   7  26      499.98      601.02    159.30 o
   4   7  26      162.64      250.91    138.98 o
   1   1  27     1071.01      990.69    185.21 o
   2   1  27        2.56       23.09    156.83 o
   3   1  27     2804.39     2859.27    176.50 o
   4   1  27      200.30      156.13    163.71 o
   5   1  27      137.82       89.33    142.01 o
   6   1  27      305.72      195.91    114.25 o
   7   1  27     1625.80     1768.57    156.30 o
   8   1  27      357.28      628.19    151.27 o
   9   1  27      549.52      625.97    138.23 o
   0   2  27     2125.61     2304.14    235.56 o
   1   2  27        1.01       20.27    156.76 o
   2   2  27       48.01      126.66    155.52 o
   3   2  27        4.18     -132.11    132.11 o
   4   2  27     1189.58     1031.76    204.88 o
   5   2  27        0.63      -56.72    134.29 o
   6   2  27      160.63      207.97    120.43 o
   7   2  27        2.12     -119.69    130.26 o
   8   2  27      546.84      644.78    135.44 o
   9   2  27       14.15       85.41     98.06 o
   1   3  27     1689.15     2008.55    198.56 o
   2   3  27       29.86      155.05    179.40 o
   3   3  27     3050.37     3076.39    229.39 o
   4   3  27       55.30       17.79    122.16 o
   5   3  27      384.07      210.42    128.62 o
   6   3  27      159.03      376.68    164.68 o
   7   3  27     2813.69     2939.74    193.52 o
   8   3  27      356.95      285.66    139.60 o
   0   4  27       31.77      -68.88    201.01 o
   1   4  27        0.07      -45.83    154.73 o
   2   4  27       76.43       93.53    140.12 o
   3   4  27        0.99       20.75    140.22 o
   4   4  27        6.13     -135.84    145.59 o
   5   4  27        1.35      -52.54    176.14 o
   6   4  27       50.15      183.20    157.91 o
   7   4  27        6.32       87.92    127.21 o
   1   5  27     3436.74     4112.97    223.79 o
   2   5  27       48.49     -115.50    146.26 o
   3   5  27     4156.97     4224.33    185.75 o
   4   5  27       36.37      -78.19    129.30 o
   5   5  27      801.37     1225.31    181.26 o
   6   5  27      123.86      210.93    153.97 o
   0   6  27      134.71     -177.22    211.07 o
   1   6  27       24.12      144.48    134.95 o
   2   6  27       22.03      -24.15    146.53 o
   3   6  27       43.97      -59.36    138.65 o
   0   0  28     2513.85     2371.51    576.21 o
   1   0  28     1709.01     1562.81    327.87 o
   2   0  28       23.68      228.85    234.13 o
   3   0  28        5.30      193.98    261.63 o
   4   0  28     2298.03     2463.06    295.47 o
   5   0  28      731.47      157.39    167.58 o
   6   0  28     1777.99     2021.69    364.01 o
   7   0  28        1.16     -111.93    209.09 o
   8   0  28       43.57      200.69    185.66 o
   1   1  28      208.36      201.13    164.73 o
   2   1  28      135.62       37.72    167.24 o
   3   1  28      557.41      609.04    153.76 o
   4   1  28       15.57       40.19    153.48 o
   5   1  28        6.40      -35.81    160.34 o
   6   1  28      159.25      249.58    129.20 o
   7   1  28      719.83      741.28    129.11 o
   0   2  28     2536.76     2933.12    309.06 o
   1   2  28     2336.61     2213.22    180.84 o
   2   2  28      145.23       52.62    204.82 o
   3   2  28       19.43       64.43    141.98 o
   4   2  28     3247.77     3423.55    241.99 o
   5   2  28     1334.96     1012.58    154.45 o
   6   2  28     1731.02     1460.33    143.47 o
   7   2  28        7.27      -80.89    141.55 o
   1   3  28      152.88      106.25    179.86 o
   2   3  28       35.58      130.87    150.22 o
   3   3  28       29.98       16.42    160.82 o
   4   3  28      155.17       -3.14    139.15 o
   5   3  28       27.19       78.03    131.60 o
   6   3  28        0.80       33.71    111.76 o
   0   4  28     3479.17     3837.07    264.84 o
   1   4  28     1422.42     1441.24    203.08 o
   2   4  28       17.75     -139.18    145.27 o
   3   4  28       85.79      258.67    141.52 o
   4   4  28     3124.93     3386.82    199.43 o
   5   4  28      772.56      502.05    180.28 o
   1   5  28       56.34       16.00    142.26 o
   2   5  28       50.48       -3.81    136.77 o
   1   1  29      786.42     1086.45    191.59 o
   2   1  29     2612.96     2752.30    223.64 o
   3   1  29     1150.35     1618.78    232.71 o
   4   1  29      411.86      411.16    163.37 o
   5   1  29      116.63      326.52    142.95 o
   0   2  29      135.43      -53.29    232.67 o
   1   2  29      177.43      179.57    165.59 o
   2   2  29        1.68       -7.50    163.82 o
   3   2  29        5.21       13.83    182.00 o
   4   2  29      168.97      115.71    134.09 o
   1   3  29      241.31      429.73    166.07 o
   2   3  29     1905.29     2075.56    196.79 o
 
